# Supplementary material for: Crystal structure and Hirshfeld surface analysis of (Z)-4-{[4-(3-methyl-3-phenyl­cyclo­but­yl)thia­zol-2-yl]amino}-4-oxobut-2-enoic acid
Source: Acta Crystallogr E Crystallogr Commun. 2022 Jan 7;78(Pt 2):120–4. doi: 10.1107/S2056989022000032 (PMC8819446; doi:10.1107/S2056989022000032)
Supplement: Supplementary file 1 [file e-78-00120-sup1.cif]

##############################################################################
#                                                                            #
# This CIF contains the data in a paper accepted for publication in          #
# Acta Crystallographica Section E. It conforms to the requirements of       #
# Notes for Authors for Acta Crystallographica Section E, and has been       #
# peer reviewed under the auspices of the IUCr Commission on Journals.       #
#                                                                            #
# Full details of the Crystallographic Information File format               #
# are given in the paper "The Crystallographic Information File (CIF):       #
# a New Standard Archive File for Crystallography" by S. R. Hall, F. H.      #
# Allen and I. D. Brown [Acta Cryst. (1991), A47, 655-685].                  #
#                                                                            #
# The current version of the core CIF dictionary is obtainable from          #
# ftp://ftp.iucr.org/pub/cif_core.dic.                                       #
#                                                                            #
# Software is freely available for graphical display of the structure(s)     #
# in this CIF. For information consult the CIF software page                 #
# http://www.iucr.org/resources/cif/software.                                #
#                                                                            #
# This file may be used for bona fide research purposes within the           #
# scientific community so long as proper attribution is given to the journal # 
# article from which it was obtained.                                        #
#                                                                            #
##############################################################################
data_I
_audit_creation_method     'SHELXL-2017/1'
_journal_date_recd_electronic     2021-12-10
_journal_date_accepted     2022-01-02
_journal_name_full     'Acta Crystallographica, Section E'
_journal_year     2022
_journal_volume     78
_journal_issue      2
_journal_page_first     0
_journal_page_last     0
_journal_paper_category     GO
_journal_paper_doi     10.1107/S2056989022000032
_journal_coeditor_code     JQ2012
_publ_contact_author_name     'Eiad Saif'
_publ_contact_author_address
;
Department of Computer and Electronic Engineering Technology,
Sanaa Community
College, Sanaa,
Yemen
Ondokuz May\?is University, Faculty of Engineering, Department of Electrical and
Electronic Engineering, 55139, Samsun,
Turkey
;
_publ_contact_author_email     'okan.simsek@omu.edu.tr, eiad.saif@scc.edu.ye'
_publ_contact_author_fax     '+967 (1) 464 483'
_publ_contact_author_phone     '+967 (1) 464 483'
_publ_section_title
;\
Crystal structure and Hirshfeld surface analysis of
(<i>Z</i>)-4-{[4-(3-methyl-3-phenylcyclobutyl)thiazol-2-yl]amino}-4-oxobut-2-\
enoic acid
;
loop_
    _publ_author_name
    _publ_author_footnote
    _publ_author_address
    'Simsek, Okan' .
;
Department of Physics, Faculty of Arts and Sciences, Ondokuz May\?is University,
55139, Samsun, Turkey
;
    'Dincer, Muharrem' .
;
Department of Physics, Faculty of Arts and Sciences, Ondokuz May\?is University,
55139, Samsun, Turkey
;
    'Dege, Necmi' .
;
Department of Physics, Faculty of Arts and Sciences, Ondokuz May\?is University,
55139, Samsun,
Turkey
;
    'Saif, Eiad' .
;
Department of Computer and Electronic Engineering Technology,
Sanaa Community College, Sanaa,
Yemen
Ondokuz May\?is University, Faculty of Engineering,
Department of Electrical and Electronic Engineering, 55139, Samsun,
Turkey
;
    'Yilmaz, Ibrahim' .
;
Department of Chemistry, Kamil Ozdag Science,
Karamano\(glu Mehmetbey University,
70200, Karaman,
Turkey
;
    'Cukurovali, Alaaddin' .
;
Department of Chemistry, Sciences Faculty, F\?irat University, 23119,
Elaz\?i\(g,
Turkey
;
_publ_section_synopsis
;
The title compound is a cyclobutyl compound that adopts a <i>Z</i>
configuration. The molecular structure is stabilized by an N---H...O hydrogen
bond, forming an <i>S</i>~1~^1^(7) ring motif. In the crystal, molecules are
linked by pairs of O---H...N hydrogen bonds, forming supramolecular ribbons
linked <i>via C</i>~1~^1^(9) ring motifs.
;
_chemical_name_systematic
;\
(<i>Z</i>)-4-{[4-(3-Methyl-3-phenylcyclobutyl)thiazol-2-yl]amino}-\
4-oxobut-2-enoic acid
;
_chemical_name_common     ?
_chemical_formula_moiety     'C18 H18 N2 O3 S'
_chemical_formula_sum     'C18 H18 N2 O3 S'
_chemical_formula_iupac     'C18 H18 N2 O3 S'
_chemical_formula_weight     342.40
_chemical_melting_point     460
_chemical_absolute_configuration     syn
_space_group_crystal_system     orthorhombic
_space_group_name_H-M_alt     'P 21 21 21'
_space_group_name_Hall     'P 2ac 2ab'
loop_
    _space_group_symop_operation_xyz
    'x, y, z'
    '-x+1/2, -y, z+1/2'
    'x+1/2, -y+1/2, -z'
    '-x, y+1/2, -z+1/2'
_cell_length_a     5.9685(4)
_cell_length_b     11.0580(9)
_cell_length_c     26.215(2)
_cell_angle_alpha     90
_cell_angle_beta     90
_cell_angle_gamma     90
_cell_volume     1730.2(2)
_cell_formula_units_Z     4
_cell_measurement_reflns_used     7998
_cell_measurement_theta_min     1.55
_cell_measurement_theta_max     27.25
_cell_measurement_temperature     296(2)
_exptl_crystal_description     'prism'
_exptl_crystal_colour     'light yellow'
_exptl_crystal_size_max     0.780
_exptl_crystal_size_mid     0.710
_exptl_crystal_size_min     0.590
_exptl_crystal_density_diffrn     1.314
_exptl_crystal_density_meas     ?
_exptl_crystal_density_method     ?
_exptl_crystal_F_000     720
_exptl_absorpt_coefficient_mu     0.205
_exptl_absorpt_correction_type     integration
_exptl_absorpt_process_details
;
(X-RED32; Stoe & Cie, 2002)
;
_exptl_absorpt_correction_T_min     0.8318
_exptl_absorpt_correction_T_max     0.8990
_diffrn_ambient_temperature     296(2)
_diffrn_source     'sealed X-ray tube, 12 x 0.4 mm long-fine focus'
_diffrn_radiation_type     MoK\a
_diffrn_radiation_wavelength     0.71073
_diffrn_measurement_device_type     'Stoe IPDS 2'
_diffrn_measurement_method     'rotation method'
_diffrn_detector_area_resol_mean     6.67
_diffrn_reflns_number     7546
_diffrn_reflns_av_R_equivalents     0.0576
_diffrn_reflns_av_unetI/netI     0.0522
_diffrn_reflns_theta_min     1.554
_diffrn_reflns_theta_max     25.998
_diffrn_reflns_theta_full     25.242
_diffrn_measured_fraction_theta_max     0.983
_diffrn_measured_fraction_theta_full     0.985
_diffrn_reflns_limit_h_min     -7
_diffrn_reflns_limit_h_max     7
_diffrn_reflns_limit_k_min     -13
_diffrn_reflns_limit_k_max     12
_diffrn_reflns_limit_l_min     -32
_diffrn_reflns_limit_l_max     30
_refine_special_details     ?
_reflns_number_total     3338
_reflns_number_gt     2648
_reflns_threshold_expression     'I > 2\s(I)'
_refine_ls_structure_factor_coef     Fsqd
_refine_ls_matrix_type     full
_refine_ls_R_factor_all     0.0536
_refine_ls_R_factor_gt     0.0446
_refine_ls_wR_factor_gt     0.1080
_refine_ls_wR_factor_ref     0.1126
_refine_ls_goodness_of_fit_ref     0.972
_refine_ls_restrained_S_all     0.972
_refine_ls_number_reflns     3338
_refine_ls_number_parameters     218
_refine_ls_number_restraints     0
_refine_ls_hydrogen_treatment     constr
_refine_ls_weighting_scheme     calc
_refine_ls_weighting_details
                      'w=1/[\s^2^(Fo^2^)+(0.0679P)^2^] where P=(Fo^2^+2Fc^2^)/3'
_atom_sites_solution_hydrogens     geom
_atom_sites_solution_primary     direct
_atom_sites_solution_secondary     difmap
_refine_ls_shift/su_max     0.001
_refine_ls_shift/su_mean     0.000
_refine_diff_density_max     0.200
_refine_diff_density_min     -0.157
_refine_ls_extinction_method
;
SHELXL2017/1 (Sheldrick 2015b)
;
_refine_ls_extinction_coef     0.014(3)
_refine_ls_extinction_expression
                                  'Fc^*^=kFc[1+0.001xFc^2^\l^3^/sin(2\q)]^-1/4^'
_refine_ls_abs_structure_details
;
Flack <i>x</i> determined using 907 quotients
[(<i>I</i>^+^)-(<i>I</i>^-^)]/[(<i>I</i>^+^)+(<i>I</i>^-^)]
(Parsons <i>et al.</i>,  2013)
;
_refine_ls_abs_structure_Flack     -0.05(8)
loop_
    _atom_type_symbol
    _atom_type_description
    _atom_type_scat_dispersion_real
    _atom_type_scat_dispersion_imag
    _atom_type_scat_source
    'C' 'C' 0.0033 0.0016
                         'International Tables Vol C Tables 4.2.6.8 and 6.1.1.4'
    'H' 'H' 0.0000 0.0000
                         'International Tables Vol C Tables 4.2.6.8 and 6.1.1.4'
    'N' 'N' 0.0061 0.0033
                         'International Tables Vol C Tables 4.2.6.8 and 6.1.1.4'
    'O' 'O' 0.0106 0.0060
                         'International Tables Vol C Tables 4.2.6.8 and 6.1.1.4'
    'S' 'S' 0.1246 0.1234
                         'International Tables Vol C Tables 4.2.6.8 and 6.1.1.4'
_computing_data_collection
;
X-AREA (Stoe & Cie, 2002)
;
_computing_cell_refinement
;
X-AREA (Stoe & Cie, 2002)
;
_computing_data_reduction
;
X-RED32 (Stoe & Cie, 2002)
;
_computing_structure_solution
;
<i>SHELXT2014/5</i> (Sheldrick, 2015a)
;
_computing_structure_refinement
;
<i>SHELXL2017/1</i> (Sheldrick, 2015b)
;
_computing_molecular_graphics
;
ORTEP-3 for Windows (Farrugia, 2012)
;
_computing_publication_material
;
WinGX (Farrugia, 2012) and PLATON (Spek, 2020)
;
loop_
    _atom_site_type_symbol
    _atom_site_label
    _atom_site_fract_x
    _atom_site_fract_y
    _atom_site_fract_z
    _atom_site_U_iso_or_equiv
    _atom_site_adp_type
    _atom_site_calc_flag
    _atom_site_occupancy
    _atom_site_disorder_assembly
    _atom_site_disorder_group
    C C1 0.4002(6) 0.8359(3) 0.80585(12) 0.0711(8) Uani d 1 . .
    H H1 0.274222 0.794587 0.794336 0.085 Uiso calc 1 . .
    C C2 0.4122(8) 0.8741(4) 0.85639(13) 0.0839(11) Uani d 1 . .
    H H2 0.293567 0.858606 0.878430 0.101 Uiso calc 1 . .
    C C3 0.5971(8) 0.9343(4) 0.87390(14) 0.0897(12) Uani d 1 . .
    H H3 0.604483 0.958968 0.907768 0.108 Uiso calc 1 . .
    C C4 0.7710(7) 0.9581(4) 0.84151(14) 0.0877(11) Uani d 1 . .
    H H4 0.896441 0.999348 0.853340 0.105 Uiso calc 1 . .
    C C5 0.7611(6) 0.9208(4) 0.79108(13) 0.0764(9) Uani d 1 . .
    H H5 0.880417 0.937415 0.769367 0.092 Uiso calc 1 . .
    C C6 0.5764(5) 0.8595(3) 0.77256(11) 0.0626(7) Uani d 1 . .
    C C7 0.5717(5) 0.8175(3) 0.71772(11) 0.0642(8) Uani d 1 . .
    C C8 0.6388(6) 0.9135(4) 0.67725(13) 0.0751(9) Uani d 1 . .
    H H8A 0.628167 0.996095 0.689444 0.090 Uiso calc 1 . .
    H H8B 0.783448 0.898561 0.661620 0.090 Uiso calc 1 . .
    C C9 0.4381(6) 0.8741(3) 0.64378(12) 0.0695(8) Uani d 1 . .
    H H9 0.486075 0.814897 0.618184 0.083 Uiso calc 1 . .
    C C10 0.3400(5) 0.8091(4) 0.69128(12) 0.0706(9) Uani d 1 . .
    H H10A 0.223403 0.854686 0.708437 0.085 Uiso calc 1 . .
    H H10B 0.291717 0.726837 0.684630 0.085 Uiso calc 1 . .
    C C11 0.7026(7) 0.6997(4) 0.71183(14) 0.0864(10) Uani d 1 . .
    H H11A 0.698104 0.674197 0.676846 0.130 Uiso calc 1 . .
    H H11B 0.855370 0.712428 0.721945 0.130 Uiso calc 1 . .
    H H11C 0.636589 0.638486 0.732996 0.130 Uiso calc 1 . .
    C C12 0.2935(6) 0.9681(3) 0.62006(11) 0.0664(8) Uani d 1 . .
    C C13 0.3006(7) 1.0888(3) 0.62654(14) 0.0823(10) Uani d 1 . .
    H H13 0.408013 1.128814 0.645944 0.099 Uiso calc 1 . .
    C C14 -0.0010(6) 1.0208(3) 0.57345(11) 0.0636(8) Uani d 1 . .
    C C15 -0.3247(6) 1.0930(3) 0.52675(12) 0.0682(8) Uani d 1 . .
    C C16 -0.5193(6) 1.0635(3) 0.49439(13) 0.0712(9) Uani d 1 . .
    H H16 -0.622658 1.126176 0.491776 0.085 Uiso calc 1 . .
    C C17 -0.5769(6) 0.9646(3) 0.46806(12) 0.0710(8) Uani d 1 . .
    H H17 -0.714462 0.969359 0.451502 0.085 Uiso calc 1 . .
    C C18 -0.4561(6) 0.8490(3) 0.46116(12) 0.0674(8) Uani d 1 . .
    N N1 0.1187(4) 0.9299(2) 0.58924(9) 0.0609(6) Uani d 1 . .
    N N2 -0.1832(5) 1.0037(2) 0.54206(10) 0.0677(7) Uani d 1 . .
    H H2A -0.209319 0.931474 0.531402 0.081 Uiso calc 1 . .
    O O1 -0.2951(5) 1.1985(2) 0.54005(10) 0.0859(7) Uani d 1 . .
    O O2 -0.3074(5) 0.8116(2) 0.48857(12) 0.0998(9) Uani d 1 . .
    O O3 -0.5286(4) 0.7906(2) 0.42168(8) 0.0776(7) Uani d 1 . .
    H H3A -0.459781 0.726735 0.418911 0.116 Uiso calc 1 . .
    S S1 0.0856(2) 1.16026(8) 0.59435(4) 0.0829(3) Uani d 1 . .
loop_
    _atom_site_aniso_label
    _atom_site_aniso_U_11
    _atom_site_aniso_U_22
    _atom_site_aniso_U_33
    _atom_site_aniso_U_12
    _atom_site_aniso_U_13
    _atom_site_aniso_U_23
    C1 0.0678(18) 0.073(2) 0.0730(18) 0.0039(18) 0.0067(16) 0.0099(16)
    C2 0.093(3) 0.088(3) 0.0708(19) 0.018(2) 0.018(2) 0.0131(17)
    C3 0.104(3) 0.098(3) 0.067(2) 0.025(3) -0.006(2) -0.0036(18)
    C4 0.082(2) 0.100(3) 0.082(2) 0.007(2) -0.016(2) -0.012(2)
    C5 0.0613(18) 0.092(3) 0.076(2) 0.0016(18) -0.0035(16) -0.0028(17)
    C6 0.0600(16) 0.0635(19) 0.0644(15) 0.0079(16) -0.0002(14) 0.0052(13)
    C7 0.0552(16) 0.070(2) 0.0676(16) -0.0017(16) 0.0036(13) 0.0008(14)
    C8 0.0637(19) 0.095(3) 0.0663(18) -0.0158(17) 0.0057(14) 0.0062(16)
    C9 0.0714(18) 0.075(2) 0.0626(16) -0.0095(17) -0.0003(15) -0.0063(14)
    C10 0.0590(17) 0.077(2) 0.0757(18) -0.0103(16) -0.0003(15) 0.0048(16)
    C11 0.076(2) 0.087(3) 0.096(2) 0.012(2) 0.0016(19) -0.016(2)
    C12 0.0735(19) 0.071(2) 0.0550(15) -0.0107(17) 0.0018(15) -0.0046(13)
    C13 0.095(3) 0.073(3) 0.079(2) -0.015(2) -0.015(2) -0.0097(17)
    C14 0.073(2) 0.058(2) 0.0592(15) -0.0101(15) 0.0050(14) -0.0059(13)
    C15 0.083(2) 0.0537(19) 0.0677(18) -0.0004(16) 0.0095(16) 0.0001(13)
    C16 0.077(2) 0.060(2) 0.0762(19) 0.0093(16) -0.0005(16) 0.0013(15)
    C17 0.0756(19) 0.061(2) 0.0759(18) 0.0136(17) -0.0069(17) 0.0009(15)
    C18 0.0757(19) 0.0570(18) 0.0696(17) -0.0036(16) -0.0085(16) -0.0025(15)
    N1 0.0687(15) 0.0577(15) 0.0565(13) -0.0073(12) 0.0034(12) -0.0068(11)
    N2 0.0778(16) 0.0501(14) 0.0753(15) -0.0039(13) -0.0071(14) -0.0072(12)
    O1 0.1089(18) 0.0548(14) 0.0940(15) -0.0059(13) 0.0042(14) -0.0051(12)
    O2 0.1046(19) 0.0668(16) 0.128(2) 0.0217(15) -0.0505(18) -0.0262(14)
    O3 0.0922(16) 0.0679(14) 0.0727(13) 0.0082(12) -0.0112(12) -0.0049(11)
    S1 0.1047(7) 0.0564(5) 0.0875(6) -0.0127(5) -0.0120(5) -0.0076(4)
_geom_special_details
;
 All esds (except the esd in the dihedral angle between two l.s. planes)
 are estimated using the full covariance matrix.  The cell esds are taken
 into account individually in the estimation of esds in distances, angles
 and torsion angles; correlations between esds in cell parameters are only
 used when they are defined by crystal symmetry.  An approximate (isotropic)
 treatment of cell esds is used for estimating esds involving l.s. planes.
;
loop_
    _geom_bond_atom_site_label_1
    _geom_bond_atom_site_label_2
    _geom_bond_site_symmetry_2
    _geom_bond_distance
    _geom_bond_publ_flag
    C1 C6 . 1.391(5) ?
    C1 C2 . 1.393(5) ?
    C1 H1 . 0.9300 ?
    C2 C3 . 1.368(6) ?
    C2 H2 . 0.9300 ?
    C3 C4 . 1.366(6) ?
    C3 H3 . 0.9300 ?
    C4 C5 . 1.386(5) ?
    C4 H4 . 0.9300 ?
    C5 C6 . 1.382(5) ?
    C5 H5 . 0.9300 ?
    C6 C7 . 1.511(4) ?
    C7 C11 . 1.526(5) ?
    C7 C10 . 1.550(4) ?
    C7 C8 . 1.553(4) ?
    C8 C9 . 1.547(5) ?
    C8 H8A . 0.9700 ?
    C8 H8B . 0.9700 ?
    C9 C12 . 1.488(5) ?
    C9 C10 . 1.553(5) ?
    C9 H9 . 0.9800 ?
    C10 H10A . 0.9700 ?
    C10 H10B . 0.9700 ?
    C11 H11A . 0.9600 ?
    C11 H11B . 0.9600 ?
    C11 H11C . 0.9600 ?
    C12 C13 . 1.346(5) ?
    C12 N1 . 1.386(4) y
    C13 S1 . 1.727(4) y
    C13 H13 . 0.9300 ?
    C14 N1 . 1.301(4) y
    C14 N2 . 1.377(4) y
    C14 S1 . 1.716(3) y
    C15 O1 . 1.230(4) y
    C15 N2 . 1.360(4) y
    C15 C16 . 1.475(5) ?
    C16 C17 . 1.338(5) ?
    C16 H16 . 0.9300 ?
    C17 C18 . 1.479(5) ?
    C17 H17 . 0.9300 ?
    C18 O2 . 1.215(4) y
    C18 O3 . 1.295(4) y
    N2 H2A . 0.8600 ?
    O3 H3A . 0.8200 ?
loop_
    _geom_angle_atom_site_label_1
    _geom_angle_atom_site_label_2
    _geom_angle_atom_site_label_3
    _geom_angle_site_symmetry_1
    _geom_angle_site_symmetry_3
    _geom_angle
    _geom_angle_publ_flag
    C6 C1 C2 . . 120.0(4) ?
    C6 C1 H1 . . 120.0 ?
    C2 C1 H1 . . 120.0 ?
    C3 C2 C1 . . 120.6(4) ?
    C3 C2 H2 . . 119.7 ?
    C1 C2 H2 . . 119.7 ?
    C4 C3 C2 . . 119.9(3) ?
    C4 C3 H3 . . 120.1 ?
    C2 C3 H3 . . 120.1 ?
    C3 C4 C5 . . 120.2(4) ?
    C3 C4 H4 . . 119.9 ?
    C5 C4 H4 . . 119.9 ?
    C6 C5 C4 . . 121.0(3) ?
    C6 C5 H5 . . 119.5 ?
    C4 C5 H5 . . 119.5 ?
    C5 C6 C1 . . 118.3(3) ?
    C5 C6 C7 . . 120.0(3) ?
    C1 C6 C7 . . 121.7(3) ?
    C6 C7 C11 . . 110.4(3) ?
    C6 C7 C10 . . 117.4(3) ?
    C11 C7 C10 . . 111.1(3) ?
    C6 C7 C8 . . 115.8(3) ?
    C11 C7 C8 . . 112.5(3) ?
    C10 C7 C8 . . 88.0(2) ?
    C9 C8 C7 . . 89.8(2) ?
    C9 C8 H8A . . 113.7 ?
    C7 C8 H8A . . 113.7 ?
    C9 C8 H8B . . 113.7 ?
    C7 C8 H8B . . 113.7 ?
    H8A C8 H8B . . 110.9 ?
    C12 C9 C8 . . 119.3(3) ?
    C12 C9 C10 . . 116.1(3) ?
    C8 C9 C10 . . 88.1(2) ?
    C12 C9 H9 . . 110.5 ?
    C8 C9 H9 . . 110.5 ?
    C10 C9 H9 . . 110.5 ?
    C7 C10 C9 . . 89.7(2) ?
    C7 C10 H10A . . 113.7 ?
    C9 C10 H10A . . 113.7 ?
    C7 C10 H10B . . 113.7 ?
    C9 C10 H10B . . 113.7 ?
    H10A C10 H10B . . 110.9 ?
    C7 C11 H11A . . 109.5 ?
    C7 C11 H11B . . 109.5 ?
    H11A C11 H11B . . 109.5 ?
    C7 C11 H11C . . 109.5 ?
    H11A C11 H11C . . 109.5 ?
    H11B C11 H11C . . 109.5 ?
    C13 C12 N1 . . 113.6(3) ?
    C13 C12 C9 . . 128.5(3) ?
    N1 C12 C9 . . 117.8(3) ?
    C12 C13 S1 . . 111.6(3) ?
    C12 C13 H13 . . 124.2 ?
    S1 C13 H13 . . 124.2 ?
    N1 C14 N2 . . 121.2(3) ?
    N1 C14 S1 . . 115.3(2) ?
    N2 C14 S1 . . 123.5(3) ?
    O1 C15 N2 . . 121.1(3) ?
    O1 C15 C16 . . 119.0(3) ?
    N2 C15 C16 . . 119.9(3) ?
    C17 C16 C15 . . 132.8(3) ?
    C17 C16 H16 . . 113.6 ?
    C15 C16 H16 . . 113.6 ?
    C16 C17 C18 . . 130.1(3) ?
    C16 C17 H17 . . 114.9 ?
    C18 C17 H17 . . 114.9 ?
    O2 C18 O3 . . 123.1(3) ?
    O2 C18 C17 . . 125.4(3) ?
    O3 C18 C17 . . 111.5(3) ?
    C14 N1 C12 . . 111.3(3) ?
    C15 N2 C14 . . 124.5(3) ?
    C15 N2 H2A . . 117.7 ?
    C14 N2 H2A . . 117.7 ?
    C18 O3 H3A . . 109.5 ?
    C14 S1 C13 . . 88.22(18) ?
loop_
    _geom_torsion_atom_site_label_1
    _geom_torsion_atom_site_label_2
    _geom_torsion_atom_site_label_3
    _geom_torsion_atom_site_label_4
    _geom_torsion_site_symmetry_1
    _geom_torsion_site_symmetry_2
    _geom_torsion_site_symmetry_3
    _geom_torsion_site_symmetry_4
    _geom_torsion
    _geom_torsion_publ_flag
    C6 C1 C2 C3 . . . . -0.4(6) ?
    C1 C2 C3 C4 . . . . 0.5(6) ?
    C2 C3 C4 C5 . . . . -0.3(6) ?
    C3 C4 C5 C6 . . . . 0.1(6) ?
    C4 C5 C6 C1 . . . . 0.0(5) ?
    C4 C5 C6 C7 . . . . -178.7(3) ?
    C2 C1 C6 C5 . . . . 0.1(5) ?
    C2 C1 C6 C7 . . . . 178.8(3) ?
    C5 C6 C7 C11 . . . . 80.9(4) ?
    C1 C6 C7 C11 . . . . -97.7(4) ?
    C5 C6 C7 C10 . . . . -150.3(3) ?
    C1 C6 C7 C10 . . . . 31.1(5) ?
    C5 C6 C7 C8 . . . . -48.3(4) ?
    C1 C6 C7 C8 . . . . 133.0(3) ?
    C6 C7 C8 C9 . . . . -135.5(3) ?
    C11 C7 C8 C9 . . . . 96.2(3) ?
    C10 C7 C8 C9 . . . . -15.8(3) ?
    C7 C8 C9 C12 . . . . 134.9(3) ?
    C7 C8 C9 C10 . . . . 15.8(3) ?
    C6 C7 C10 C9 . . . . 134.0(3) ?
    C11 C7 C10 C9 . . . . -97.6(3) ?
    C8 C7 C10 C9 . . . . 15.8(3) ?
    C12 C9 C10 C7 . . . . -137.8(3) ?
    C8 C9 C10 C7 . . . . -15.9(3) ?
    C8 C9 C12 C13 . . . . -5.7(5) ?
    C10 C9 C12 C13 . . . . 97.8(4) ?
    C8 C9 C12 N1 . . . . 178.4(3) ?
    C10 C9 C12 N1 . . . . -78.1(4) ?
    N1 C12 C13 S1 . . . . 0.4(4) ?
    C9 C12 C13 S1 . . . . -175.7(3) ?
    O1 C15 C16 C17 . . . . 168.3(4) ?
    N2 C15 C16 C17 . . . . -12.7(6) ?
    C15 C16 C17 C18 . . . . -2.2(7) ?
    C16 C17 C18 O2 . . . . 19.8(6) ?
    C16 C17 C18 O3 . . . . -160.4(4) ?
    N2 C14 N1 C12 . . . . 179.7(3) ?
    S1 C14 N1 C12 . . . . -0.1(3) ?
    C13 C12 N1 C14 . . . . -0.2(4) ?
    C9 C12 N1 C14 . . . . 176.4(3) ?
    O1 C15 N2 C14 . . . . 1.0(5) ?
    C16 C15 N2 C14 . . . . -178.0(3) ?
    N1 C14 N2 C15 . . . . 175.5(3) ?
    S1 C14 N2 C15 . . . . -4.7(4) ?
    N1 C14 S1 C13 . . . . 0.3(3) ?
    N2 C14 S1 C13 . . . . -179.5(3) ?
    C12 C13 S1 C14 . . . . -0.4(3) ?
loop_
    _geom_hbond_atom_site_label_D
    _geom_hbond_atom_site_label_H
    _geom_hbond_atom_site_label_A
    _geom_hbond_site_symmetry_A
    _geom_hbond_distance_DH
    _geom_hbond_distance_HA
    _geom_hbond_distance_DA
    _geom_hbond_angle_DHA
    _geom_hbond_publ_flag
    C16 H16 O1 3_476 0.93 2.35 3.233(4) 158.7 yes
    N2 H2A O2 . 0.86 1.83 2.651(4) 158.2 yes
    O3 H3A N1 3_466 0.82 1.81 2.607(3) 164.9 yes
_shelx_space_group_comment
;
The symmetry employed for this shelxl refinement is uniquely defined
by the following loop, which should always be used as a source of
symmetry information in preference to the above space-group names.
They are only intended as comments.
;
_shelx_estimated_absorpt_T_min     ?
_shelx_estimated_absorpt_T_max     ?
_shelx_hkl_file
;
   2   0   0    7.27    1.48   0
  -2   0   0    6.61    1.38   0
  -4   0   0   14.71    1.49   0
  -6   0   0   21.15    1.83   0
  -1  -1   0  184.63    4.98   0
   1   1   0  180.82    5.09   0
  -1   1   0  186.95    6.17   0
   1  -1   0  209.24    6.45   0
  -2   1   0  303.93    4.96   0
  -2  -1   0  323.95    5.14   0
   2   1   0  327.92    5.28   0
   2  -1   0  320.50    5.50   0
  -3   1   0  602.15    6.43   0
  -3  -1   0  738.25    6.21   0
   3   1   0  666.42    6.32   0
  -4  -1   0   23.24    1.68   0
  -4   1   0   24.84    1.76   0
  -5  -1   0    2.27    1.49   0
  -5   1   0    3.51    1.47   0
  -6   1   0   -0.08    1.50   0
  -6  -1   0    2.62    1.56   0
  -7   1   0    0.61    1.73   0
   0  -2   0  229.34   10.31   0
   0   2   0  225.33   10.64   0
  -1  -2   0 9999.99   33.46   0
   1   2   0 9062.46   33.92   0
   2   2   0  124.20    3.42   0
  -2   2   0  129.61    3.82   0
  -2  -2   0  133.06    3.35   0
  -3   2   0  152.37    3.50   0
  -3  -2   0  163.03    3.22   0
   3   2   0  167.11    3.33   0
  -4   2   0    5.80    1.93   0
  -4  -2   0    7.46    1.98   0
  -5   2   0  212.92    4.06   0
  -5  -2   0  206.72    3.62   0
  -6   2   0    3.10    2.15   0
  -6  -2   0    3.33    1.55   0
  -7  -2   0    5.48    1.76   0
  -1  -3   0  723.06    8.60   0
  -1   3   0  736.13   15.50   0
   1   3   0  688.16    8.89   0
  -2  -3   0  150.27    3.34   0
   2   3   0  153.47    3.72   0
  -2   3   0  167.32    4.50   0
   3   3   0  243.52    3.86   0
  -3   3   0  206.85    4.26   0
  -3  -3   0  239.56    3.75   0
  -4   3   0   19.00    2.06   0
  -4  -3   0   15.69    1.53   0
  -5   3   0   10.29    1.63   0
  -5  -3   0    9.48    2.35   0
  -6   3   0    9.53    1.69   0
  -6  -3   0    7.20    1.69   0
  -7  -3   0    0.61    1.62   0
  -7   3   0    1.44    1.64   0
   0   4   0 1121.10   17.72   0
   0  -4   0 1033.78   15.66   0
  -1  -4   0 3072.11   17.41   0
   1   4   0 3137.76   18.35   0
   2   4   0  242.07    4.38   0
  -2  -4   0  272.55    4.45   0
  -2   4   0  233.13    6.18   0
  -3  -4   0    2.46    1.43   0
  -3   4   0    4.03    1.89   0
   3   4   0    2.21    1.96   0
  -4   4   0  104.32    2.98   0
  -4  -4   0  127.24    2.91   0
  -5   4   0    6.12    1.54   0
  -5  -4   0    5.96    1.50   0
  -6  -4   0   21.31    1.96   0
  -6   4   0   21.81    1.98   0
  -7   4   0    1.46    1.65   0
  -1  -5   0   24.32    1.91   0
   1   5   0   24.61    2.04   0
  -2  -5   0  306.49    4.37   0
   2   5   0  318.01    4.91   0
  -2   5   0  294.37    7.75   0
  -3   5   0   18.44    1.90   0
  -3  -5   0   21.93    1.69   0
   3   5   0   23.69    1.75   0
  -4  -5   0   46.14    2.04   0
  -4   5   0   45.43    2.88   0
  -5  -5   0    1.82    1.42   0
  -5   5   0   -0.09    1.46   0
  -6  -5   0   21.09    2.02   0
  -6   5   0   26.63    2.64   0
  -7   5   0    1.28    1.76   0
  -7  -5   0   -1.18    1.79   0
   0  -6   0 1129.14   15.44   0
  -1  -6   0    1.84    1.86   0
  -2   6   0  138.08    7.40   0
  -2  -6   0  138.79    3.16   0
  -3   6   0    0.71    1.97   0
  -3  -6   0   -0.22    1.32   0
  -4  -6   0    2.07    1.46   0
  -4   6   0    1.49    1.46   0
  -5   6   0    7.92    1.76   0
  -5  -6   0    6.86    1.53   0
  -6   6   0    3.65    1.82   0
  -6  -6   0    4.79    1.75   0
  -1  -7   0   91.75    3.35   0
  -2  -7   0   56.64    2.26   0
  -3   7   0    4.41    2.05   0
  -3  -7   0    4.20    1.43   0
  -4  -7   0    0.56    1.39   0
  -4   7   0    0.20    2.01   0
  -5  -7   0   -1.18    1.57   0
  -5   7   0    0.09    2.17   0
  -6   7   0    2.37    2.43   0
  -6  -7   0    2.02    1.75   0
   0  -8   0  598.20   11.47   0
  -1  -8   0  607.76    7.77   0
  -2  -8   0   26.62    1.83   0
  -3  -8   0   19.47    2.15   0
  -4  -8   0    1.31    2.12   0
  -4   8   0    0.64    2.07   0
  -5   8   0    0.24    2.27   0
  -5  -8   0    1.11    1.61   0
  -6  -8   0    1.17    1.73   0
  -6   8   0    0.44    2.47   0
  -1  -9   0   58.28    3.03   0
  -2  -9   0   69.83    3.08   0
  -3  -9   0   34.76    2.43   0
  -4  -9   0    0.82    1.47   0
  -4   9   0    0.26    2.56   0
  -4   9   0    0.10    2.62   0
  -5  -9   0   11.00    2.01   0
  -5   9   0    6.32    2.76   0
  -1 -10   0   13.50    1.89   0
  -2 -10   0  120.74    3.52   0
  -3 -10   0    2.40    2.22   0
  -1 -11   0   30.62    2.51   0
  -2 -11   0    0.24    2.19   0
  -3 -11   0    0.14    2.31   0
  -1 -12   0    0.54    2.70   0
  -2 -12   0    0.34    2.35   0
  -3 -12   0    1.37    1.81   0
  -1 -13   0    1.23    3.34   0
  -2 -13   0    5.40    2.59   0
  -1   0   1 1893.22   15.79   0
   1   0  -1 2047.77   17.77   0
  -1   0  -1 2121.88   18.19   0
  -2   0   1  797.30    8.18   0
  -2   0  -1  899.93    8.80   0
   2   0  -1  860.86    8.53   0
   3   0  -1  538.17    5.93   0
  -3   0  -1  445.29    5.36   0
  -3   0   1  568.35    5.80   0
   4   0  -1    2.01    1.32   0
  -4   0  -1    0.76    1.30   0
  -4   0   1    2.01    1.32   0
  -5   0  -1   16.83    2.13   0
  -5   0   1   11.89    1.59   0
  -6   0   1    6.00    1.51   0
  -7   0  -1    2.95    1.61   0
  -7   0   1    2.02    1.78   0
   0  -1   1   50.13    4.55   0
   0   1  -1   44.16    4.69   0
   1   1  -1  386.56    7.45   0
  -1  -1  -1  494.22    8.20   0
  -1   1   1  380.60    8.32   0
   1  -1  -1  411.41    8.77   0
  -1  -1   1  387.08    7.27   0
  -2  -1   1  116.42    3.25   0
  -2   1  -1  120.67    3.64   0
  -2   1   1  104.50    3.23   0
  -2  -1  -1  126.17    3.31   0
   2  -1  -1  121.48    3.63   0
   2   1  -1  118.42    3.28   0
   3  -1  -1   34.88    2.00   0
  -3  -1   1   33.99    2.31   0
  -3   1   1   32.34    1.95   0
  -3   1  -1   40.63    2.13   0
   3   1  -1   30.42    1.93   0
  -3  -1  -1   40.75    2.00   0
  -4   1  -1  133.17    2.68   0
  -4   1   1  151.83    3.14   0
   4   1  -1  163.40    3.42   0
  -4  -1  -1  176.68    3.37   0
  -4  -1   1  154.02    3.04   0
  -5   1   1   88.64    2.98   0
  -5   1  -1   80.70    2.99   0
  -5  -1  -1   84.66    3.07   0
  -5  -1   1   80.30    2.61   0
  -6  -1   1   23.92    1.95   0
  -6   1  -1   22.06    1.88   0
  -6   1   1   18.75    1.86   0
  -7  -1  -1    4.21    1.68   0
  -7   1   1   -0.30    1.67   0
  -7   1  -1    1.97    1.68   0
   0  -2   1 3146.96   29.30   0
   0   2  -1 3777.04   37.07   0
   1   2  -1  151.63    4.68   0
  -1  -2  -1  153.73    4.75   0
  -1  -2   1  156.68    4.49   0
  -1   2   1  153.56    6.01   0
   1  -2  -1  179.56    6.29   0
  -2  -2  -1 1109.56    9.09   0
   2   2   1 1129.15    9.29   0
  -2   2  -1 1100.35   10.56   0
   2   2  -1 1028.35    8.95   0
   2  -2  -1 1116.96   10.55   0
  -2  -2   1 1062.75    8.82   0
  -2   2   1  999.08   10.06   0
   3  -2  -1  253.30    4.38   0
  -3   2   1  163.43    3.22   0
   3   2  -1  220.74    3.73   0
  -3  -2   1  224.47    3.69   0
  -3   2  -1  205.26    3.94   0
  -3  -2  -1  217.39    3.67   0
  -4   2  -1   68.42    2.38   0
  -4  -2   1   69.09    2.23   0
  -4   2   1   71.65    2.68   0
  -4  -2  -1   72.12    2.24   0
   4   2  -1   68.77    2.31   0
  -5   2   1    6.73    1.67   0
  -5   2  -1    9.41    1.62   0
  -5  -2  -1   10.40    1.71   0
  -5  -2   1   10.79    2.30   0
  -6  -2  -1   29.87    2.07   0
  -6   2   1   27.10    1.89   0
  -6  -2   1   26.82    1.96   0
  -6   2  -1   25.94    2.04   0
  -7  -2  -1    0.76    1.62   0
   0   3  -1 1177.86   17.84   0
   0  -3   1 1389.03   18.21   0
   0  -3  -1 1347.50   19.69   0
  -1   3   1  699.46   15.91   0
  -1  -3  -1  744.29    9.03   0
   1   3  -1  605.49    7.86   0
  -1  -3   1  804.49    9.02   0
  -2  -3   1   49.35    2.48   0
  -2   3   1   43.87    2.59   0
   2   3   1   52.52    2.33   0
   2   3  -1   45.80    2.14   0
  -2  -3  -1   45.44    2.14   0
  -2   3  -1   54.71    3.06   0
  -3  -3  -1   85.62    2.52   0
  -3   3  -1   78.64    2.81   0
  -3  -3   1   79.89    2.38   0
   3   3  -1   79.68    2.47   0
  -3   3   1   74.47    3.02   0
  -4  -3  -1   86.33    2.69   0
  -4   3  -1   88.60    2.85   0
   4   3  -1   68.77    2.68   0
  -4  -3   1   72.69    2.65   0
  -4   3   1   83.50    2.77   0
  -5   3  -1  105.47    3.01   0
  -5   3   1  102.14    3.01   0
  -5  -3  -1  125.28    2.66   0
  -5  -3   1  114.27    2.75   0
  -6  -3  -1    7.26    1.68   0
  -6   3  -1   11.64    1.74   0
  -6   3   1   10.57    2.31   0
  -6  -3   1    9.50    1.70   0
  -7   3  -1    1.05    1.75   0
  -7  -3   1    0.66    1.75   0
  -7  -3  -1    4.14    1.75   0
  -7   3   1    4.04    1.67   0
   0  -4  -1 1107.30   16.90   0
   0   4  -1 1208.85   16.84   0
   0  -4   1  805.95   12.53   0
  -1  -4   1 1474.38   11.69   0
  -1  -4  -1 1402.37   11.85   0
   1   4  -1 1398.02   12.11   0
  -1   4  -1 1736.92   25.55   0
  -1   4  -1 1686.54   23.25   0
   2   4  -1  772.71    7.08   0
  -2   4   1 1028.87   12.17   0
  -2  -4   1  954.97    7.85   0
  -2  -4  -1  977.34    8.20   0
  -2   4  -1  947.92   11.81   0
  -3  -4   1  258.55    4.12   0
   3   4  -1  269.15    4.03   0
  -3  -4  -1  259.40    3.93   0
  -3   4   1  271.59    4.92   0
  -3   4  -1  299.51    5.01   0
   4   4  -1   18.49    1.78   0
  -4  -4   1   20.07    1.75   0
  -4   4  -1   15.69    2.18   0
  -4  -4  -1   15.44    1.65   0
  -4   4   1   16.55    1.73   0
  -5  -4   1    4.24    1.47   0
  -5   4   1    3.62    1.50   0
  -5  -4  -1    5.31    1.53   0
  -5   4  -1    3.77    1.51   0
  -6  -4  -1    3.60    1.61   0
  -6   4   1    1.17    2.26   0
  -6  -4   1    0.44    1.54   0
  -6   4  -1    1.30    1.56   0
  -7  -4   1    2.35    1.77   0
  -7   4  -1    3.08    1.82   0
  -7   4   1    2.09    1.82   0
   0  -5   1  110.74    4.78   0
   0  -5  -1  114.56    5.36   0
   0   5  -1  110.63    5.19   0
  -1  -5   1   52.07    2.72   0
  -1  -5  -1   54.81    2.89   0
   1   5  -1   59.29    2.98   0
  -2  -5  -1   23.30    2.00   0
  -2  -5   1   27.08    1.95   0
  -2   5   1   22.26    2.75   0
  -2   5  -1   26.84    2.83   0
   2   5  -1   22.88    1.68   0
   3   5  -1   54.78    2.66   0
  -3   5   1   49.88    2.98   0
  -3  -5  -1   54.03    2.17   0
  -3  -5   1   49.48    1.99   0
  -3   5  -1   46.26    2.96   0
   4   5  -1  240.25    3.68   0
  -4  -5  -1  226.74    3.27   0
  -4   5   1  203.98    4.63   0
  -4  -5   1  245.43    3.55   0
  -4   5  -1  256.77    5.03   0
  -5  -5  -1    2.49    1.43   0
  -5   5  -1    1.00    1.47   0
  -5  -5   1    1.13    1.49   0
  -5   5   1    2.16    2.07   0
  -6  -5  -1   17.23    1.90   0
  -6   5  -1   12.77    1.92   0
  -6  -5   1   15.22    1.93   0
  -6   5   1   12.42    1.90   0
  -7   5  -1   -0.18    1.82   0
  -7  -5  -1    2.69    1.82   0
   0   6  -1   16.25    2.62   0
   0  -6   1   12.49    2.35   0
   0  -6  -1   11.61    2.46   0
  -1  -6  -1  492.50    6.92   0
  -1  -6   1  472.10    6.41   0
   1   6  -1  483.72    7.11   0
   2   6  -1  134.69    3.30   0
  -2  -6  -1  135.74    3.43   0
  -2   6   1  123.08    7.42   0
  -2  -6   1  143.46    3.16   0
  -2   6  -1  138.72    6.65   0
  -3   6  -1   17.67    2.02   0
  -3   6   1   18.45    2.43   0
  -3  -6   1   19.47    1.65   0
   3   6  -1   19.06    2.22   0
  -3  -6  -1   22.67    1.71   0
  -4   6   1   89.38    3.55   0
  -4  -6   1   91.09    2.59   0
  -4   6  -1   74.34    3.47   0
  -4  -6  -1  104.21    3.05   0
  -5   6  -1    3.52    1.72   0
  -5   6   1    3.10    2.19   0
  -5  -6   1    3.38    1.55   0
  -6   6  -1    3.00    2.34   0
  -6  -6  -1    3.72    1.61   0
  -6   6   1    0.94    2.31   0
  -6  -6   1    2.53    1.53   0
   0  -7  -1    2.85    1.78   0
   0  -7   1    1.99    2.12   0
  -1  -7  -1  349.13    5.88   0
   1   7  -1  340.72    6.04   0
  -1  -7   1  339.58    5.45   0
  -2  -7  -1   69.15    2.40   0
  -2  -7   1   67.45    2.36   0
   2   7  -1   65.96    2.51   0
  -3   7   1   66.04    3.98   0
  -3  -7  -1   68.54    2.39   0
  -3  -7   1   75.06    2.72   0
  -3   7  -1   63.54    3.95   0
  -4   7  -1    3.19    1.54   0
  -4  -7  -1    4.24    1.51   0
  -4  -7   1    2.06    1.42   0
  -4   7   1    2.36    2.08   0
  -5   7  -1   19.11    2.69   0
  -5  -7   1   25.23    1.92   0
  -5  -7  -1   25.25    1.94   0
  -5   7   1   21.56    2.56   0
  -6   7  -1    1.57    1.68   0
  -6  -7  -1    1.27    1.72   0
  -6   7   1    1.24    1.79   0
  -6  -7   1    3.48    1.75   0
   0  -8  -1    4.18    2.07   0
   0  -8   1    3.17    1.97   0
  -1  -8  -1   48.31    2.90   0
  -1  -8   1   50.73    2.60   0
  -2  -8  -1   81.12    2.66   0
  -2  -8   1   77.44    2.57   0
  -3   8  -1   78.43    8.63   0
  -3  -8  -1   95.81    2.73   0
  -3   8  -1  112.91    8.72   0
  -3  -8   1  100.11    2.65   0
  -4  -8  -1   17.49    1.86   0
  -4   8   1   17.31    2.83   0
  -4  -8   1   18.56    1.83   0
  -4   8  -1   15.97    2.69   0
  -5  -8   1    5.89    1.67   0
  -5   8   1    2.73    2.27   0
  -5  -8  -1    5.48    1.69   0
  -5   8  -1    2.90    1.68   0
  -6  -8  -1    0.36    1.72   0
  -6   8   1   -0.20    1.75   0
  -6  -8   1    0.55    1.66   0
  -6   8  -1    1.25    2.51   0
   0  -9   1    3.69    2.23   0
  -1  -9   1   39.09    2.71   0
  -1  -9  -1   38.18    2.37   0
  -2  -9   1   36.93    2.20   0
  -2  -9  -1   38.03    2.71   0
  -3  -9   1    8.19    1.59   0
  -3  -9  -1    6.49    1.61   0
  -4   9  -1   25.10    3.97   0
  -4  -9  -1   19.90    2.00   0
  -4   9   1   13.00    5.18   0
  -4  -9   1   23.40    1.92   0
  -4   9   1   15.26    4.64   0
  -4   9  -1   15.41    4.25   0
  -5  -9   1   12.30    2.12   0
  -5   9  -1   13.33    2.90   0
  -5  -9  -1   14.03    2.08   0
  -5   9   1   11.32    2.92   0
  -1 -10  -1   30.88    2.74   0
  -1 -10   1   31.33    2.31   0
  -2 -10  -1    5.93    1.65   0
  -2 -10   1    6.81    2.31   0
  -3 -10  -1   17.55    1.80   0
  -3 -10   1   18.75    1.96   0
  -4 -10   1    9.11    1.72   0
  -1 -11  -1   12.98    2.54   0
  -1 -11   1   13.31    2.47   0
  -2 -11  -1   15.77    1.94   0
  -2 -11   1   15.04    1.84   0
  -3 -11   1   12.44    2.00   0
  -3 -11  -1   11.09    1.97   0
  -4 -11  -1    3.10    1.68   0
  -1 -12  -1   12.87    2.72   0
  -1 -12   1   11.55    2.64   0
  -2 -12   1   14.32    2.13   0
  -2 -12  -1   15.37    2.14   0
  -3 -12  -1    1.48    1.80   0
  -3 -12   1    0.81    1.61   0
  -1 -13   1   12.98    3.63   0
  -1 -13  -1   12.26    4.79   0
  -2 -13   1    7.60    2.64   0
  -2 -13  -1    8.56    2.71   0
   0   0  -2 2559.12   25.50   0
   0   0   2 2260.38   25.49   0
  -1   0   2 2026.28   17.00   0
   1   0  -2 2053.69   17.10   0
  -2   0  -2  366.86    5.62   0
  -2   0   2  310.68    5.14   0
   2   0  -2  325.52    5.21   0
   3   0  -2   87.50    2.64   0
  -3   0  -2   97.78    2.75   0
  -3   0   2   81.65    2.59   0
  -4   0  -2   67.37    2.63   0
   4   0  -2   59.23    2.24   0
  -4   0   2   70.88    2.51   0
  -5   0   2   23.79    2.17   0
  -5   0  -2   21.33    1.81   0
  -6   0   2   29.82    1.96   0
  -7   0   2    1.33    1.55   0
  -7   0  -2    1.23    1.66   0
   0  -1   2 2260.43   25.19   0
   0   1  -2 2472.15   24.68   0
   1   1  -2   19.53    1.98   0
  -1  -1   2   21.01    2.00   0
  -1   1   2   18.69    2.53   0
   1  -1  -2   20.53    2.32   0
   2  -1  -2  103.48    3.19   0
  -2   1   2   98.65    3.06   0
  -2  -1  -2  111.67    3.14   0
  -2  -1   2  104.43    3.07   0
  -2   1  -2  102.03    3.18   0
   2   1  -2  101.91    3.07   0
  -3   1  -2  291.53    4.68   0
   3  -1  -2  297.81    4.57   0
  -3  -1   2  301.44    4.22   0
  -3  -1  -2  297.99    4.32   0
  -3   1   2  271.81    4.38   0
   3   1  -2  301.51    4.39   0
   4   1  -2   54.59    2.12   0
  -4  -1  -2   47.06    1.97   0
  -4   1   2   49.20    2.18   0
   4  -1  -2   57.76    2.23   0
  -4  -1   2   68.43    2.46   0
  -4   1  -2   45.45    2.51   0
  -5   1   2   36.13    2.10   0
   5   1  -2   42.03    2.20   0
  -5  -1  -2   42.15    2.08   0
  -5  -1   2   45.31    2.59   0
  -5   1  -2   39.85    2.05   0
  -6  -1   2   12.70    1.77   0
  -6   1  -2   12.24    1.86   0
  -7  -1  -2    5.66    1.83   0
  -7   1  -2    7.34    1.77   0
  -7   1   2    4.60    1.79   0
   0  -2   2 1072.24   14.46   0
   0   2  -2  894.63   14.86   0
   1   2  -2 1184.81   11.32   0
  -1  -2   2 1201.98   11.19   0
  -1   2   2 1100.76   14.60   0
  -1  -2  -2 1288.86   12.27   0
   1  -2  -2 1194.14   15.09   0
  -2  -2   2  217.66    4.28   0
   2   2  -2  221.26    4.34   0
  -2   2   2  195.10    4.53   0
  -2   2  -2  215.91    4.64   0
  -2  -2  -2  209.18    4.11   0
   2  -2  -2  220.57    4.93   0
  -3  -2   2  119.27    2.83   0
   3   2  -2  118.60    2.87   0
  -3   2   2  104.21    2.99   0
   3  -2  -2  124.97    3.13   0
  -3   2  -2  127.66    3.16   0
  -3  -2  -2  129.65    2.94   0
  -4  -2  -2   33.10    1.75   0
   4  -2  -2   45.79    2.16   0
  -4   2  -2   45.06    2.08   0
   4   2  -2   49.37    2.01   0
  -4   2   2   55.47    2.47   0
  -4  -2   2   43.85    2.38   0
  -5   2  -2   23.55    2.39   0
  -5   2   2   29.48    2.30   0
  -5  -2   2   25.78    1.90   0
   5   2  -2   24.17    1.96   0
  -6   2   2    6.21    1.63   0
  -6  -2   2    6.69    1.70   0
  -6   2  -2    7.17    1.64   0
  -6  -2  -2    7.92    1.66   0
  -7  -2  -2    0.64    1.70   0
   0  -3   2   86.37    4.02   0
   0   3  -2   75.92    3.90   0
   1   3  -2 1305.03   11.14   0
  -1   3   2 1146.74   18.05   0
  -1  -3   2 1229.25   10.81   0
   1  -3  -2 1313.81   19.01   0
  -1  -3  -2 1352.85   12.07   0
  -2  -3   2   25.70    1.68   0
  -2   3   2   30.86    2.52   0
   2   3  -2   31.88    1.91   0
  -2  -3  -2   33.53    2.35   0
  -2   3  -2   41.15    2.63   0
   2  -3  -2   31.23    2.24   0
  -3   3   2  232.77    4.32   0
   3  -3  -2  225.25    4.32   0
   3   3  -2  214.94    3.94   0
  -3   3  -2  192.30    3.73   0
  -3  -3   2  220.57    3.54   0
  -3  -3  -2  219.21    3.70   0
   4   3  -2   69.10    2.29   0
  -4   3   2   81.53    2.80   0
  -4   3  -2   68.13    2.77   0
  -4  -3  -2   71.79    2.22   0
  -4  -3   2   69.87    2.18   0
  -5   3   2   22.06    2.35   0
  -5  -3  -2   13.85    1.71   0
  -5   3  -2   18.99    1.81   0
  -5  -3   2   21.52    1.76   0
   5   3  -2   18.13    1.83   0
  -6   3   2   14.51    1.83   0
  -6  -3  -2   18.08    1.88   0
  -6  -3   2   15.24    1.77   0
  -7  -3   2    2.32    1.59   0
  -7   3   2   -0.38    1.76   0
  -7  -3  -2   -0.12    1.71   0
  -7   3  -2   -0.37    1.81   0
   0   4  -2  740.31   11.97   0
   0  -4   2  815.60   11.34   0
   0  -4  -2  804.82   14.24   0
  -1   4  -2  198.35    6.83   0
  -1  -4  -2  199.53    4.65   0
  -1  -4   2  188.99    4.26   0
   1   4  -2  202.43    4.66   0
  -2   4  -2  513.43    8.43   0
  -2  -4  -2  558.79    6.05   0
  -2  -4   2  353.66    4.60   0
   2   4  -2  488.01    5.76   0
   2  -4  -2  537.32    9.04   0
  -2   4   2  508.55    8.73   0
  -3  -4  -2  133.19    2.95   0
  -3   4  -2  139.10    3.78   0
  -3  -4   2  135.22    3.10   0
  -3   4   2  129.06    3.59   0
   3   4  -2  123.23    2.89   0
  -4   4   2    2.34    1.37   0
  -4  -4   2    4.91    1.37   0
  -4   4  -2    3.48    1.94   0
   4   4  -2    4.91    1.50   0
  -4  -4  -2    3.60    1.41   0
  -5  -4  -2   33.21    1.99   0
  -5   4   2   26.24    2.50   0
  -5  -4   2   34.79    2.38   0
  -5   4  -2   28.14    2.02   0
  -6   4  -2    0.74    2.22   0
  -6  -4   2    2.10    1.55   0
  -6   4   2    1.21    1.65   0
  -6  -4  -2    1.37    1.55   0
  -7   4   2    1.89    1.78   0
  -7  -4   2    3.59    1.81   0
  -7   4  -2    2.63    1.81   0
   0  -5   2    1.87    1.63   0
   0   5  -2    1.56    1.73   0
   0  -5  -2    1.47    1.82   0
  -1  -5  -2 1419.82   11.58   0
  -1   5  -2 1161.88   20.62   0
   1   5  -2 1283.62   11.04   0
  -1  -5   2 1366.52   10.90   0
   2   5  -2    7.42    1.75   0
  -2   5  -2   11.19    2.27   0
  -2  -5  -2    6.79    1.29   0
  -2  -5   2    9.29    1.86   0
  -2   5   2    7.69    2.11   0
  -3  -5   2  170.97    3.31   0
  -3  -5  -2  181.00    3.60   0
  -3   5   2  153.45    4.45   0
  -3   5  -2  168.24    4.26   0
   3   5  -2  164.45    3.33   0
  -4   5  -2    7.88    1.57   0
  -4   5   2    6.86    1.63   0
  -4  -5   2    8.79    2.06   0
   4   5  -2    7.75    1.50   0
  -4  -5  -2    7.71    1.49   0
  -5  -5   2   53.79    2.20   0
  -5   5   2   44.49    2.40   0
  -5   5  -2   62.89    2.83   0
  -6  -5   2    2.22    1.65   0
  -6   5  -2    1.61    1.63   0
  -6  -5  -2    1.00    1.55   0
  -6   5   2   -0.17    1.49   0
  -7   5  -2   -0.34    1.82   0
  -7  -5  -2   -0.30    1.80   0
   0  -6   2   93.00    4.26   0
   0   6  -2   82.34    4.40   0
   0  -6  -2   83.88    4.85   0
  -1  -6   2   60.21    2.90   0
  -1  -6  -2   64.25    2.76   0
   1   6  -2   58.06    2.73   0
  -2   6  -2   84.58    4.61   0
   2   6  -2   74.17    2.58   0
  -2  -6   2   76.83    2.49   0
  -2  -6  -2   79.67    2.86   0
  -2   6   2   67.76    5.30   0
  -2   6  -2   98.98    4.22   0
   3   6  -2   59.88    2.36   0
  -3   6   2   55.78    3.41   0
  -3  -6   2   67.02    2.24   0
  -3   6  -2   71.57    3.37   0
  -3  -6  -2   64.41    2.31   0
   4   6  -2   80.56    2.43   0
  -4   6  -2   84.87    3.48   0
  -4  -6   2  100.51    3.02   0
  -4  -6  -2   87.14    2.60   0
  -4   6   2   72.99    3.19   0
  -5   6  -2    3.02    1.71   0
  -5   6   2    2.32    2.10   0
  -5  -6   2    2.25    1.57   0
  -6   6  -2    0.50    1.59   0
  -6  -6  -2   -0.50    1.68   0
  -6   6   2    0.43    1.63   0
  -6  -6   2    0.95    1.67   0
   0   7  -2  111.92    4.86   0
   0  -7   2  126.16    4.35   0
   0  -7  -2  109.94    5.03   0
  -1  -7  -2  103.72    3.49   0
   1   7  -2   88.45    3.18   0
  -1  -7   2   99.62    3.12   0
  -2  -7  -2   53.29    2.61   0
   2   7  -2   38.20    2.00   0
  -2  -7   2   44.16    2.05   0
  -3   7   2    6.31    2.10   0
   3   7  -2    5.57    1.56   0
  -3  -7  -2    6.42    1.54   0
  -3   7  -2    5.30    2.13   0
  -3  -7   2    5.75    1.48   0
  -4   7  -2   51.80    3.12   0
  -4   7   2   41.37    2.91   0
  -4  -7  -2   56.46    2.77   0
  -4  -7   2   56.47    2.74   0
  -5   7  -2    6.77    2.44   0
  -5  -7   2    7.95    1.61   0
  -5   7   2    6.84    2.27   0
  -6  -7   2    1.88    1.62   0
  -6   7  -2    1.74    2.48   0
  -6   7   2    0.07    2.51   0
  -6  -7  -2    2.33    1.68   0
   0  -8  -2   18.63    2.81   0
   0  -8   2   27.93    2.82   0
   1   8  -2   95.11    3.70   0
  -1  -8  -2   93.80    3.36   0
  -1  -8   2   96.90    3.48   0
   2   8  -2  131.68    3.51   0
  -2  -8   2  120.31    2.96   0
  -2  -8  -2  120.61    3.23   0
  -3  -8   2   10.63    2.06   0
  -3   8  -2    9.45    3.18   0
  -3  -8  -2   13.29    2.06   0
  -3   8  -2   13.88    3.03   0
  -4  -8   2    9.52    1.56   0
  -4   8   2    6.53    1.95   0
  -4  -8  -2   10.83    1.85   0
  -4   8  -2    7.14    2.43   0
  -5   8  -2    1.91    1.85   0
  -5  -8   2    3.97    1.70   0
  -5  -8  -2    2.76    1.70   0
  -5   8   2    2.96    2.25   0
  -6   8  -2    1.27    1.84   0
  -6  -8  -2    0.73    1.73   0
  -6   8   2    1.15    2.45   0
   0  -9   2   27.64    2.93   0
  -1  -9   2   78.64    2.96   0
  -1  -9  -2   73.71    3.40   0
  -2  -9  -2   44.11    2.83   0
  -2  -9   2   44.73    2.34   0
  -3  -9   2    6.46    1.55   0
  -3  -9  -2    8.18    2.08   0
  -4   9  -2    5.07    3.00   0
  -4   9  -2    5.66    2.85   0
  -4  -9   2    4.91    1.64   0
  -5  -9   2    5.94    1.73   0
  -5   9  -2    2.58    2.47   0
  -5   9   2    3.64    2.50   0
  -5  -9  -2    4.85    1.74   0
  -1 -10  -2   92.96    4.07   0
  -1 -10   2   91.09    3.42   0
  -2 -10  -2   26.65    2.62   0
  -2 -10   2   27.94    2.01   0
  -3 -10  -2   18.13    2.39   0
  -3 -10   2   17.36    1.88   0
  -4 -10   2    6.68    1.71   0
  -4 -10  -2    5.49    1.62   0
  -5  10  -2    0.62    3.39   0
  -5 -10  -2    1.45    1.84   0
  -5  10  -2    0.54    3.50   0
  -1 -11  -2   46.38    3.50   0
  -1 -11   2   54.61    3.23   0
  -2 -11   2    1.55    2.27   0
  -2 -11  -2    1.39    2.18   0
  -3 -11  -2    2.48    1.59   0
  -3 -11   2    2.59    1.57   0
  -4 -11  -2    1.02    1.64   0
  -1 -12   2    5.36    2.37   0
  -1 -12  -2    6.87    2.52   0
  -2 -12   2    0.94    2.26   0
  -2 -12  -2    0.74    2.36   0
  -3 -12   2   10.22    2.62   0
  -3 -12  -2    9.77    2.70   0
  -1 -13   2   15.24    3.29   0
  -2 -13   2    1.31    1.72   0
  -2 -13  -2    0.79    2.41   0
   1   0  -3 8982.41   33.56   0
  -1   0   3 8908.52   33.21   0
   2   0  -3   73.82    2.63   0
  -2   0   3   80.25    2.85   0
  -2   0  -3   52.92    2.46   0
  -3   0  -3  137.33    3.58   0
   3   0  -3  153.69    3.27   0
  -3   0   3  153.67    3.30   0
   4   0  -3  159.05    3.36   0
  -4   0   3  133.46    2.86   0
  -4   0  -3  137.37    2.95   0
   5   0  -3   61.83    2.66   0
  -5   0   3   50.89    2.09   0
  -5   0  -3   53.00    2.23   0
  -6   0   3    6.33    1.56   0
  -7   0  -3   -0.19    1.69   0
  -7   0   3    0.28    1.66   0
   0  -1   3    5.64    1.58   0
   0   1  -3    7.29    1.67   0
  -1   1   3 1108.04   12.43   0
  -1  -1   3  976.07   10.54   0
   1  -1  -3 1045.63   12.11   0
   1   1  -3  990.80   10.69   0
  -2   1   3  322.27    4.86   0
  -2  -1   3  379.82    5.24   0
   2   1  -3  373.65    5.31   0
   2  -1  -3  390.22    5.73   0
  -2  -1  -3  400.94    5.76   0
  -3  -1  -3  305.87    4.28   0
  -3   1   3  263.10    4.40   0
  -3  -1   3  260.08    3.95   0
   3  -1  -3  128.43    2.76   0
   3   1  -3  279.25    4.19   0
  -3   1  -3  295.79    4.34   0
  -4   1   3   37.68    2.33   0
  -4  -1  -3   36.70    1.77   0
  -4  -1   3   41.56    1.85   0
   4  -1  -3   41.01    2.02   0
  -4   1  -3   44.90    2.04   0
   4   1  -3   42.20    1.92   0
   5  -1  -3   21.64    1.94   0
  -5  -1   3   20.70    1.86   0
  -5   1  -3   24.12    1.90   0
  -5  -1  -3   23.69    1.93   0
  -5   1   3   32.50    2.35   0
   5   1  -3   25.69    1.90   0
  -6  -1   3   25.58    1.83   0
  -7  -1  -3    1.86    1.54   0
  -7   1  -3    0.70    1.59   0
  -7   1   3    1.17    1.56   0
   0  -2   3 5872.66   31.36   0
   0   2  -3 6076.64   30.93   0
   1   2  -3  417.97    6.66   0
  -1  -2   3  335.13    5.56   0
  -1   2   3  393.34    8.00   0
   1  -2  -3  415.74    8.27   0
  -2  -2   3  365.83    4.74   0
  -2  -2  -3  574.64    6.48   0
   2   2  -3  452.47    5.76   0
   2  -2  -3  531.73    6.82   0
  -2   2   3  415.56    6.45   0
   3  -2  -3   53.01    2.08   0
   3   2  -3   86.81    2.53   0
  -3   2  -3   82.03    2.45   0
  -3  -2   3   90.72    2.47   0
  -3  -2  -3   89.21    2.54   0
  -3   2   3   88.64    2.91   0
  -4   2  -3   28.77    1.85   0
  -4   2   3   29.24    1.75   0
   4  -2  -3   34.92    1.94   0
  -4  -2   3   33.47    1.80   0
  -4  -2  -3   31.34    1.86   0
   4   2  -3   31.75    1.79   0
   5   2  -3   21.58    1.92   0
  -5  -2   3   26.71    1.85   0
  -5   2   3   24.11    1.85   0
  -5   2  -3   25.05    1.87   0
  -6  -2  -3   11.75    1.75   0
  -6   2   3   11.01    1.69   0
  -6   2  -3   11.68    1.75   0
  -6  -2   3   10.69    1.69   0
  -7  -2  -3    4.92    1.74   0
   0   3  -3  281.65    6.65   0
   0  -3   3  326.03    6.58   0
  -1  -3  -3  582.14    7.87   0
   1  -3  -3  546.68   10.78   0
  -1  -3   3  522.74    6.81   0
   1   3  -3  480.55    6.96   0
  -1   3   3  457.89   10.18   0
  -2  -3   3  462.66    5.58   0
   2  -3  -3  533.81    7.39   0
   2   3  -3  461.24    5.71   0
  -2   3   3  417.87    7.01   0
  -2  -3  -3  475.55    5.73   0
  -3  -3  -3  343.40    4.48   0
   3   3  -3  351.22    4.69   0
  -3   3   3  290.93    4.93   0
  -3  -3   3  321.87    4.51   0
  -3   3  -3  324.18    5.14   0
   3  -3  -3  336.20    5.19   0
  -4  -3   3   75.84    2.70   0
  -4   3  -3   74.22    2.93   0
  -4  -3  -3   78.58    2.70   0
   4  -3  -3   81.36    3.08   0
   4   3  -3   81.76    2.79   0
  -4   3   3   89.76    2.83   0
  -5   3  -3   17.64    1.88   0
   5   3  -3   19.30    1.79   0
  -5  -3  -3   20.90    1.81   0
  -5   3   3   17.53    1.84   0
  -5  -3   3   17.25    1.69   0
  -6  -3  -3   17.02    1.85   0
  -6   3   3   16.70    1.85   0
  -7  -3   3    0.85    1.62   0
  -7   3  -3    2.19    1.82   0
   0  -4   3 3273.71   21.71   0
   0   4  -3 3072.23   22.16   0
  -1   4   3   17.44    2.89   0
  -1  -4   3   20.96    2.09   0
   1  -4  -3   21.24    3.26   0
  -1  -4  -3   18.51    1.89   0
  -1   4  -3   25.90    2.51   0
   1   4  -3   16.45    1.74   0
   2  -4  -3  395.73    7.43   0
  -2   4   3  329.74    7.10   0
   2   4  -3  379.20    5.23   0
  -2  -4   3  386.11    5.04   0
  -2  -4  -3  413.43    5.45   0
  -3   4   3   16.93    2.13   0
  -3   4  -3   13.28    1.73   0
  -3  -4  -3   21.38    2.17   0
   3   4  -3   18.67    1.65   0
  -3  -4   3   16.68    1.59   0
   3  -4  -3   20.97    2.34   0
  -4  -4   3   55.59    2.19   0
  -4  -4  -3   53.45    2.74   0
  -4   4  -3   52.12    2.83   0
  -4   4   3   46.74    2.14   0
   4   4  -3   50.62    2.27   0
  -5   4   3   76.75    2.84   0
  -5  -4   3   92.63    2.63   0
  -5   4  -3   86.95    3.18   0
  -6   4  -3   17.70    2.07   0
  -6   4   3   16.58    2.10   0
  -6  -4  -3   20.71    1.92   0
  -6  -4   3   22.18    1.94   0
  -7  -4   3    2.68    1.82   0
  -7   4  -3    4.17    1.88   0
   0  -5   3  187.42    4.99   0
   0   5  -3  173.87    5.23   0
   0  -5  -3  179.09    6.19   0
  -1  -5  -3   98.29    3.60   0
   1   5  -3   92.74    3.46   0
  -1   5  -3   91.07    4.61   0
  -1  -5   3   98.27    3.11   0
   2   5  -3  132.29    3.12   0
  -2  -5   3  138.30    3.03   0
  -2   5  -3  149.11    4.82   0
  -2  -5  -3  125.04    3.16   0
  -2   5   3  119.60    5.09   0
   3   5  -3   15.17    1.57   0
  -3   5   3   14.29    2.27   0
  -3  -5   3   14.11    1.48   0
  -3  -5  -3   19.15    1.74   0
  -3   5  -3   19.61    2.34   0
  -4   5   3   15.46    1.84   0
  -4   5  -3   17.36    1.77   0
  -4  -5   3   15.81    1.65   0
   4   5  -3   18.08    2.22   0
  -4  -5  -3   59.95    2.54   0
  -5   5   3    6.11    1.70   0
  -5   5  -3    7.10    1.67   0
   5   5  -3    8.38    1.69   0
  -6   5  -3    2.88    2.20   0
  -6  -5   3    3.11    1.57   0
  -6   5   3    2.52    2.14   0
  -7   5  -3    0.61    1.82   0
   0   6  -3   18.27    2.10   0
   0  -6   3   24.02    2.37   0
   0  -6  -3   23.45    2.71   0
  -1  -6  -3 1115.46   10.59   0
  -1   6  -3 1088.67   17.38   0
   1   6  -3 1013.26    9.97   0
  -1  -6   3 1259.77    9.86   0
  -2   6  -3  127.92    4.96   0
  -2  -6  -3  107.45    2.90   0
  -2  -6   3  113.48    2.77   0
   2   6  -3  105.72    2.96   0
  -2   6   3  103.50    5.66   0
  -2   6  -3  135.86    4.43   0
   3   6  -3   34.21    2.01   0
  -3   6  -3   37.51    2.51   0
  -3  -6  -3   41.62    2.42   0
  -3   6   3   34.14    2.82   0
  -3  -6   3   30.73    1.68   0
  -4  -6  -3   27.22    1.73   0
  -4   6   3   20.19    2.00   0
   4   6  -3   64.66    2.74   0
  -4  -6   3   26.18    1.81   0
  -4   6  -3   20.45    2.09   0
  -5  -6   3   12.66    1.72   0
  -5   6  -3   16.01    2.59   0
  -5   6   3    9.07    1.87   0
  -6  -6  -3    2.45    1.55   0
  -6   6   3    0.96    2.30   0
  -6  -6   3    1.87    1.68   0
  -6   6  -3    2.09    1.66   0
   0  -7  -3   41.19    3.35   0
   0   7  -3   38.21    2.84   0
   0  -7   3   49.13    2.92   0
  -1  -7   3    0.21    1.78   0
  -1   7  -3    0.86    2.99   0
  -1  -7  -3    1.15    1.83   0
   1   7  -3    0.66    1.33   0
  -2   7  -3   58.37    4.96   0
  -2  -7  -3   60.29    2.75   0
   2   7  -3   33.22    1.93   0
  -2   7  -3   60.20    4.72   0
  -2  -7   3   61.73    2.25   0
  -3  -7  -3  114.74    2.97   0
  -3   7   3   89.61    4.85   0
  -3  -7   3  121.67    3.20   0
  -3   7  -3   93.06    4.47   0
   3   7  -3  126.71    3.37   0
  -4   7  -3    9.70    2.35   0
   4   7  -3   56.87    2.80   0
  -4   7   3    9.31    2.29   0
  -4  -7  -3   11.87    1.76   0
  -4  -7   3   10.14    1.61   0
  -5   7   3   14.10    2.03   0
  -5   7  -3   17.75    2.32   0
  -5  -7   3   21.22    1.88   0
  -6  -7  -3    4.22    1.84   0
  -6   7  -3    3.50    1.90   0
  -6  -7   3    4.49    1.72   0
  -6   7   3    2.15    1.83   0
   0   8  -3  169.89    6.33   0
   0  -8   3  219.06    5.70   0
   0  -8  -3  178.57    6.97   0
  -1  -8  -3   60.49    2.82   0
   1   8  -3   42.67    2.49   0
  -1  -8   3   48.99    2.66   0
  -2  -8   3  187.17    3.83   0
  -2  -8  -3  174.86    3.74   0
   2   8  -3  198.73    4.01   0
   3   8  -3   33.14    1.97   0
  -3  -8  -3   33.61    2.00   0
  -3   8  -3   29.44    3.86   0
  -3   8  -3   43.82    3.68   0
  -3  -8   3   35.59    1.90   0
  -4   8   3   52.47    3.82   0
  -4  -8  -3   62.32    2.57   0
  -4   8  -3   55.52    3.42   0
  -4  -8   3   66.13    2.47   0
  -5  -8  -3    5.33    1.67   0
  -5   8   3    2.33    2.27   0
  -5  -8   3    5.82    1.71   0
  -5   8  -3    3.72    1.81   0
  -6  -8  -3    5.56    1.87   0
  -6   8  -3    7.56    2.76   0
  -6   8   3    3.90    1.91   0
   0  -9   3  113.56    4.56   0
   0  -9  -3   92.92    6.91   0
   0  -9  -3   75.01    7.15   0
  -1  -9  -3   87.64    3.74   0
   1   9  -3   74.58    3.23   0
  -1  -9   3   94.64    3.15   0
   2   9  -3   84.79    3.09   0
  -2  -9   3  101.02    3.37   0
  -2  -9  -3  103.33    3.26   0
  -3  -9  -3    1.73    1.41   0
  -3  -9   3    3.68    1.36   0
  -4  -9   3   12.12    2.37   0
  -4   9  -3   10.33    2.86   0
  -4   9  -3   13.83    2.74   0
  -5  -9  -3    1.84    1.65   0
  -5  -9   3    1.34    1.70   0
  -5   9   3    1.98    2.50   0
  -5   9  -3    2.00    2.36   0
  -1 -10   3   38.77    2.79   0
  -1 -10  -3   31.73    3.00   0
  -2 -10   3   21.43    1.91   0
  -2 -10  -3   21.09    2.51   0
  -3 -10  -3    2.25    1.58   0
  -3 -10   3    2.10    2.03   0
  -4 -10   3    1.53    1.55   0
  -4 -10  -3    0.90    1.61   0
  -5  10  -3    7.36    3.34   0
  -5 -10  -3    8.88    1.95   0
  -5  10  -3    5.54    3.50   0
  -1 -11  -3   26.34    3.06   0
  -1 -11   3   31.00    2.90   0
  -2 -11  -3    3.20    2.30   0
  -2 -11   3    4.04    1.72   0
  -3 -11   3    0.45    2.21   0
  -4 -11  -3    1.43    1.64   0
  -4 -11   3    0.79    1.67   0
  -1 -12  -3   15.51    3.41   0
  -1 -12   3   18.87    2.74   0
  -2 -12  -3    3.35    1.81   0
  -2 -12   3    2.84    1.69   0
  -3 -12  -3    3.06    1.88   0
  -3 -12   3    2.91    1.81   0
  -1 -13   3    3.63    3.08   0
  -2 -13  -3    4.28    2.56   0
  -2 -13   3    6.06    2.60   0
   0   0   4  155.39    4.92   0
   0   0  -4  158.03    4.92   0
  -1   0   4  154.17    4.57   0
   1   0  -4  192.39    4.75   0
   2   0  -4  340.50    5.31   0
  -2   0   4  331.52    5.22   0
   3   0  -4 1073.80    8.14   0
  -3   0  -4 1155.13    8.81   0
  -3   0   4 1042.19    7.76   0
  -4   0   4   35.95    1.82   0
   4   0  -4   36.90    1.92   0
  -4   0  -4   41.89    2.40   0
  -5   0  -4    4.42    1.95   0
  -5   0   4    8.35    1.95   0
   5   0  -4    4.18    1.46   0
  -6   0  -4    3.78    1.60   0
  -7   0  -4    5.50    1.83   0
  -7   0   4    4.09    1.77   0
   0   1  -4 3797.39   20.97   0
   0  -1  -4 3226.28   22.41   0
   0  -1   4 3848.07   21.05   0
   1  -1  -4 3129.55   19.83   0
   1   1  -4 3045.38   17.73   0
  -1  -1   4 3062.82   17.78   0
  -1   1   4 2961.31   19.38   0
   2   1  -4 1124.28    8.64   0
  -2   1   4 1028.58    9.33   0
   2  -1  -4 1116.76    9.53   0
  -2  -1   4 1097.37    8.77   0
  -3  -1  -4  112.54    2.68   0
  -3   1  -4  103.28    2.95   0
  -3   1   4   95.84    2.81   0
  -3  -1   4  102.46    2.61   0
   3  -1  -4  106.87    3.11   0
   3   1  -4  109.37    2.73   0
  -4  -1   4  176.17    3.15   0
  -4   1  -4  202.55    3.32   0
   4   1  -4  177.08    3.14   0
   4  -1  -4  188.76    3.78   0
  -4  -1  -4  196.28    3.34   0
  -4   1   4  206.77    3.51   0
  -5  -1  -4   92.80    2.76   0
   5   1  -4   95.45    2.72   0
  -5   1  -4   99.83    3.13   0
  -5   1   4   83.19    2.58   0
   5  -1  -4   54.37    2.15   0
  -5  -1   4   88.95    2.57   0
  -6  -1   4   11.72    1.74   0
  -6   1   4    9.87    1.71   0
  -7  -1  -4    0.98    1.63   0
  -7   1  -4   -0.98    1.75   0
  -7   1   4    1.47    1.63   0
   0   2  -4 1201.87   12.77   0
   0  -2   4 1358.17   12.76   0
  -1  -2   4 1469.78   11.61   0
  -1   2   4 1454.86   14.01   0
   1   2  -4 1428.86   11.89   0
   1  -2  -4 1499.58   14.44   0
   2   2  -4 1238.29    9.43   0
  -2  -2   4 1246.76    9.16   0
  -2   2   4 1241.53   10.78   0
   2  -2  -4 1306.25   10.73   0
  -2  -2  -4 1374.19    9.86   0
  -3  -2  -4   18.06    1.57   0
   3   2  -4   18.20    1.57   0
  -3   2   4   19.25    1.65   0
  -3   2  -4   13.04    1.46   0
  -3  -2   4   17.50    1.60   0
   3  -2  -4   17.30    1.96   0
  -4  -2  -4   13.07    2.04   0
   4   2  -4   10.59    1.51   0
  -4  -2   4   11.45    1.49   0
   4  -2  -4   11.45    1.61   0
  -4   2   4    8.50    1.50   0
  -4   2  -4   18.26    2.06   0
   5   2  -4   27.05    1.90   0
   5  -2  -4   29.28    2.52   0
  -5  -2   4   27.44    1.76   0
  -5   2   4   28.73    2.37   0
  -5   2  -4   24.80    1.94   0
  -5  -2  -4   28.90    1.89   0
  -6   2   4   -0.84    2.13   0
  -6  -2  -4    0.11    1.52   0
  -6   2  -4    0.40    1.50   0
  -6  -2   4   -0.66    1.55   0
  -7   2   4    1.34    1.74   0
  -7  -2  -4    1.69    1.67   0
   0   3  -4   16.12    2.06   0
   0  -3   4   18.01    1.77   0
  -1   3   4  930.62   12.50   0
  -1  -3   4  953.96    8.94   0
   1  -3  -4 1039.70   13.16   0
   1   3  -4  569.80    6.55   0
  -2  -3  -4  169.71    3.63   0
   2  -3  -4  176.92    4.36   0
  -2   3   4  166.60    4.37   0
  -2  -3   4  167.54    3.36   0
   2   3  -4  149.48    3.57   0
   3  -3  -4  761.76    6.95   0
  -3  -3  -4 1010.52    7.17   0
   3   3  -4  815.00    6.82   0
  -3  -3   4  874.43    6.82   0
  -3   3   4  711.91    7.39   0
  -3   3  -4 1098.82    8.24   0
  -4  -3  -4  144.98    2.83   0
  -4   3  -4  131.19    3.24   0
  -4  -3   4  139.21    2.87   0
   4  -3  -4  158.95    3.66   0
   4   3  -4  136.49    3.01   0
  -4   3   4  158.77    3.42   0
  -5  -3  -4   76.18    2.53   0
  -5   3   4   86.52    3.08   0
  -5  -3   4   80.36    2.84   0
   5   3  -4   80.21    2.44   0
  -5   3  -4   77.35    2.60   0
  -6  -3  -4   24.73    1.98   0
  -6   3   4   26.91    1.98   0
  -6   3  -4   26.23    2.09   0
  -7   3  -4    0.56    1.63   0
   0  -4   4  341.68    6.30   0
   0   4  -4  288.37    6.27   0
  -1   4  -4  601.47    8.11   0
   1   4  -4  498.66    6.50   0
  -1  -4  -4  549.22    7.36   0
  -1   4   4  529.75   10.05   0
  -1  -4   4  526.99    6.52   0
   1  -4  -4  519.84   10.43   0
  -2   4   4  171.33    5.03   0
  -2  -4  -4  210.52    3.95   0
   2   4  -4  187.15    3.58   0
  -2  -4   4  199.37    3.66   0
   2  -4  -4  205.39    5.32   0
  -3  -4   4  136.59    2.84   0
   3  -4  -4  139.48    3.81   0
  -3   4  -4  147.68    3.70   0
  -3  -4  -4  149.51    3.13   0
  -3   4   4  115.74    3.70   0
   3   4  -4  149.14    3.29   0
  -4  -4  -4  172.30    3.31   0
  -4   4   4  140.25    3.59   0
  -4  -4   4  170.64    3.24   0
  -4   4  -4  167.72    3.95   0
   4  -4  -4  177.93    3.84   0
   4   4  -4  207.06    3.69   0
  -5   4   4    5.83    1.56   0
  -5  -4   4    7.51    1.59   0
   5   4  -4    7.89    1.59   0
  -5   4  -4    5.77    1.59   0
  -6  -4  -4    1.51    1.64   0
  -6   4  -4    2.19    1.60   0
  -6   4   4    4.04    2.21   0
  -6  -4   4    3.76    1.57   0
  -7   4  -4    1.76    1.70   0
  -7  -4   4   -0.50    1.74   0
  -7  -4  -4    1.34    1.73   0
   0  -5   4   71.15    3.23   0
   0   5  -4   59.25    3.35   0
  -1   5  -4  385.47    7.71   0
  -1  -5   4  402.76    5.78   0
  -1  -5  -4  392.32    6.29   0
   1   5  -4  387.48    5.65   0
   1  -5  -4  363.50   11.48   0
   2   5  -4  999.86    7.95   0
  -2  -5  -4 1073.43    8.28   0
  -2   5   4  813.79   11.53   0
  -2  -5   4 1042.56    7.33   0
   2  -5  -4 1283.04   13.60   0
   3  -5  -4   66.14    3.03   0
  -3   5  -4   78.92    3.13   0
  -3  -5   4   70.60    2.15   0
  -3   5   4   67.76    3.10   0
   3   5  -4   71.63    2.58   0
  -3  -5  -4   68.44    2.37   0
  -4   5   4  140.07    4.00   0
  -4  -5  -4  128.72    2.69   0
  -4  -5   4  124.25    2.60   0
  -4   5  -4  136.91    3.57   0
   4   5  -4  136.13    2.92   0
   5   5  -4   58.20    2.32   0
  -5   5   4   50.16    2.97   0
  -5   5  -4   57.33    2.58   0
  -6   5   4    0.14    1.53   0
  -6   5  -4    0.91    1.58   0
  -6  -5   4    0.62    1.60   0
   0  -6  -4   54.40    3.60   0
   0  -6   4   66.95    3.11   0
   0   6  -4   51.17    3.24   0
  -1  -6  -4   30.83    2.21   0
  -1  -6   4   32.78    1.97   0
   1   6  -4   27.81    2.47   0
  -1   6  -4   28.30    2.88   0
  -2   6   4  125.90    5.20   0
  -2   6  -4  154.36    4.35   0
   2   6  -4  114.87    3.00   0
  -2  -6   4  111.86    2.65   0
  -2  -6  -4  128.71    3.24   0
  -3   6  -4   73.56    3.43   0
  -3  -6  -4   72.68    2.43   0
   3   6  -4   53.16    2.09   0
  -3  -6   4   79.49    2.36   0
  -3   6   4   68.09    3.43   0
  -4   6   4   11.70    2.18   0
   4   6  -4   10.12    1.65   0
  -4  -6   4   11.96    1.64   0
  -4   6  -4   10.20    2.22   0
  -5  -6   4   56.56    2.26   0
  -5   6  -4   49.07    2.68   0
  -5   6   4   36.96    2.76   0
  -6  -6   4    0.93    1.50   0
  -6   6   4   -0.10    1.52   0
  -6   6  -4    1.32    2.29   0
   0   7  -4  101.50    4.15   0
   0  -7   4  121.21    4.04   0
   0  -7  -4   99.92    4.85   0
  -1  -7   4   15.59    1.86   0
  -1   7  -4   12.59    2.42   0
   1   7  -4   15.20    1.61   0
  -1  -7  -4   16.87    2.16   0
  -2   7  -4  248.53    6.80   0
   2   7  -4  170.45    3.46   0
  -2  -7  -4  227.75    4.37   0
  -2  -7   4  226.89    3.83   0
  -2   7  -4  249.76    7.62   0
  -3  -7   4  124.36    2.89   0
  -3  -7  -4  121.15    3.44   0
   3   7  -4  122.11    3.06   0
  -3   7  -4  105.72    4.13   0
  -3   7   4  112.05    4.67   0
  -4   7  -4   32.47    2.76   0
  -4  -7  -4   28.85    2.05   0
   4   7  -4   31.32    2.08   0
  -4   7   4   25.10    2.79   0
  -4  -7   4   28.00    1.87   0
  -5   7   4    9.91    1.89   0
  -5   7  -4   15.59    2.19   0
  -5  -7   4   16.86    1.84   0
   5   7  -4   16.97    1.98   0
  -6   7  -4    9.07    2.65   0
  -6  -7  -4    4.73    1.88   0
  -6  -7   4    7.71    1.87   0
  -6   7   4    3.31    2.61   0
   0   8  -4   52.41    3.48   0
   0  -8  -4   51.72    4.01   0
   0  -8   4   68.32    3.38   0
  -1   8  -4    5.34    3.21   0
  -1  -8   4    8.61    2.01   0
   1   8  -4    5.16    1.57   0
  -1  -8  -4    4.08    1.54   0
  -2  -8   4   52.01    2.49   0
  -2  -8  -4   39.77    2.19   0
   2   8  -4   37.36    2.09   0
   3   8  -4   37.00    2.57   0
  -3   8  -4   35.06    3.62   0
  -3  -8  -4   37.97    2.58   0
  -3   8  -4   47.94    3.40   0
  -3  -8   4   42.84    2.54   0
  -4   8   4   26.17    3.27   0
  -4   8  -4   33.82    2.74   0
   4   8  -4   37.25    2.14   0
  -5   8  -4    1.13    1.68   0
  -5  -8   4    2.23    1.62   0
  -5   8   4    1.09    1.57   0
  -5  -8  -4    0.92    1.61   0
  -6   8  -4   -0.00    1.75   0
  -6   8   4   -0.42    2.42   0
   0  -9  -4   19.87    3.49   0
   0  -9  -4   16.47    3.38   0
   0   9  -4   18.97    2.83   0
   0  -9   4   24.33    2.62   0
  -1  -9   4  124.07    3.45   0
   1   9  -4  104.95    3.82   0
  -1  -9  -4  114.69    3.73   0
  -2  -9  -4   95.80    3.20   0
   2   9  -4   92.18    3.19   0
  -2  -9   4   95.24    2.82   0
   3   9  -4   38.16    2.26   0
  -3  -9   4   41.32    2.12   0
  -3  -9  -4   38.72    2.12   0
  -4  -9  -4    7.68    1.62   0
  -4   9  -4    6.37    2.66   0
  -4   9  -4    8.36    2.50   0
  -4  -9   4    7.86    1.66   0
  -5   9   4    0.18    2.32   0
  -5  -9   4    1.72    1.78   0
  -5  -9  -4    2.00    1.69   0
  -5   9  -4    1.19    2.39   0
  -1 -10  -4   51.49    3.33   0
  -1 -10   4   63.24    3.12   0
  -2 -10  -4   52.83    2.68   0
  -2 -10   4   51.68    2.88   0
  -3 -10   4   14.65    1.68   0
  -3 -10  -4   13.00    1.88   0
  -4 -10  -4   20.74    2.01   0
  -4 -10   4   21.92    1.93   0
  -5 -10  -4    0.51    1.87   0
  -5  10  -4    0.41    3.10   0
  -5  10  -4    0.98    3.08   0
  -1 -11   4   49.53    3.04   0
  -1 -11  -4   34.86    2.83   0
  -2 -11  -4    1.25    1.51   0
  -2 -11   4    1.30    2.10   0
  -3 -11   4    5.88    1.76   0
  -4 -11  -4    6.13    1.82   0
  -4 -11   4    5.07    1.93   0
  -1 -12   4   12.44    2.59   0
  -1 -12  -4    6.25    2.69   0
  -2 -12  -4    2.22    2.33   0
  -2 -12   4    2.32    2.31   0
  -3 -12   4   26.55    2.40   0
  -3 -12  -4   22.16    2.49   0
  -1 -13   4   11.09    2.87   0
  -2 -13   4    2.77    2.41   0
  -2 -13  -4    0.65    2.44   0
   1   0  -5 7703.10   24.96   0
  -1   0   5 5830.97   24.27   0
   2   0  -5   49.23    2.30   0
  -2   0   5   59.63    2.51   0
  -3   0   5    8.22    1.91   0
  -3   0  -5    7.09    1.49   0
   3   0  -5    6.93    1.44   0
  -4   0  -5  249.92    3.83   0
  -4   0   5  237.39    3.87   0
   4   0  -5  248.69    4.02   0
  -5   0   5    0.63    1.35   0
  -5   0  -5   -0.20    1.35   0
   5   0  -5    0.58    1.43   0
  -6   0  -5   23.09    1.84   0
   6   0  -5   23.38    1.87   0
  -7   0  -5    1.66    1.75   0
  -7   0   5    0.97    1.60   0
   0  -1  -5 1677.93   14.40   0
   0  -1   5 1634.23   13.96   0
   0   1  -5 1723.63   14.00   0
  -1   1   5 3315.91   18.36   0
   1  -1  -5 3062.15   18.67   0
  -1  -1   5 3197.63   17.05   0
   1   1  -5 3304.61   17.40   0
   2   1  -5  614.91    6.68   0
   2  -1  -5  594.32    6.46   0
  -2   1   5  564.29    6.93   0
  -2  -1   5  602.34    6.38   0
  -3  -1  -5  499.23    5.61   0
   3  -1  -5  481.35    5.71   0
  -3  -1   5  453.25    4.94   0
   3   1  -5  453.05    5.05   0
  -3   1  -5  477.55    5.53   0
  -3   1   5  431.00    5.36   0
   4   1  -5   94.20    2.46   0
   4  -1  -5   97.28    2.68   0
  -4   1   5   88.01    2.54   0
  -4  -1  -5  111.39    2.85   0
  -4  -1   5  126.54    2.75   0
  -4   1  -5   99.57    2.66   0
   5  -1  -5   96.55    2.95   0
   5   1  -5   18.91    1.67   0
  -5   1   5   24.88    1.76   0
  -5   1  -5   23.97    1.77   0
  -5  -1   5   28.53    2.36   0
  -6   1   5    3.73    1.63   0
   6  -1  -5    6.25    1.72   0
  -7   1   5    1.82    1.69   0
  -7   1  -5   -0.33    1.77   0
  -7  -1  -5    2.99    1.71   0
   0   2  -5 6012.18   23.28   0
   0  -2   5 5285.07   23.90   0
  -1  -2   5  760.72    8.07   0
   1   2  -5  877.14    8.05   0
   1  -2  -5  758.31    9.45   0
  -1   2   5  705.26    9.38   0
  -2   2   5   14.34    2.07   0
  -2  -2   5   15.28    1.96   0
   2  -2  -5   14.14    1.62   0
   2   2  -5   13.84    1.52   0
  -3   2  -5  184.65    3.55   0
  -3  -2   5  162.21    3.17   0
  -3   2   5  188.47    3.63   0
   3   2  -5  189.70    3.60   0
   3  -2  -5  167.98    3.49   0
  -3  -2  -5  207.98    3.82   0
  -4  -2   5   12.10    1.91   0
   4  -2  -5    4.59    1.43   0
  -4   2  -5   12.62    1.61   0
   4   2  -5   10.03    1.97   0
  -4   2   5    8.15    1.48   0
  -4  -2  -5   12.18    1.57   0
   5  -2  -5    5.25    1.60   0
  -5  -2  -5    6.14    1.53   0
   5   2  -5    1.37    1.52   0
  -5   2   5    4.77    1.38   0
  -5  -2   5   13.33    2.11   0
  -5   2  -5    5.32    2.14   0
  -6  -2  -5    1.55    1.55   0
  -6   2   5    2.43    1.52   0
  -7   2   5   -0.71    1.67   0
   0  -3   5  413.57    6.74   0
   0   3  -5  403.57    6.63   0
  -1   3   5  119.68    4.10   0
   1  -3  -5  138.28    4.45   0
   1   3  -5  124.52    3.41   0
  -1  -3   5  146.35    3.49   0
   2  -3  -5  779.46    8.50   0
  -2   3   5  698.74    8.39   0
   2   3  -5  730.78    7.10   0
  -2  -3   5  748.35    6.87   0
  -3  -3  -5  258.42    3.97   0
  -3   3  -5  257.13    4.33   0
   3  -3  -5  245.85    4.42   0
   3   3  -5  239.42    3.91   0
  -3  -3   5  187.77    3.07   0
  -3   3   5  203.58    4.08   0
  -4  -3  -5   11.92    1.53   0
   4  -3  -5    9.70    1.60   0
   4   3  -5    9.81    1.53   0
  -4  -3   5    9.16    1.48   0
  -4   3  -5   10.51    1.63   0
  -4   3   5    8.60    1.40   0
  -5  -3  -5    8.94    1.58   0
  -5   3   5    6.00    1.63   0
  -5   3  -5    8.30    1.81   0
  -5  -3   5    6.93    1.51   0
   5  -3  -5    8.97    1.59   0
   5   3  -5    8.38    1.61   0
  -6   3  -5    1.75    1.59   0
  -6  -3  -5   -0.13    1.51   0
  -6   3   5    2.95    2.17   0
  -7   3  -5    1.70    1.67   0
   0  -4   5  106.83    3.54   0
   0   4  -5  105.33    3.64   0
  -1   4   5   99.61    4.17   0
   1   4  -5   94.90    3.32   0
  -1   4  -5  102.24    3.58   0
   1  -4  -5   99.40    4.33   0
  -1  -4   5   86.54    2.62   0
  -2  -4  -5   81.03    2.65   0
   2  -4  -5   82.57    3.54   0
   2   4  -5   66.74    2.30   0
  -2  -4   5   72.05    2.30   0
  -2   4   5   66.67    3.08   0
   3   4  -5  134.35    2.95   0
  -3   4  -5  150.19    3.71   0
  -3  -4  -5  147.50    3.10   0
  -3  -4   5  142.94    2.89   0
   3  -4  -5  141.94    3.75   0
  -3   4   5  120.35    3.85   0
  -4   4   5   18.02    1.78   0
  -4  -4  -5   24.41    1.89   0
  -4   4  -5   22.67    1.89   0
   4  -4  -5   22.56    2.30   0
   4   4  -5   26.11    1.82   0
  -4  -4   5   24.92    1.72   0
   5   4  -5   18.02    1.90   0
  -5   4   5   24.92    2.37   0
  -5  -4   5   22.20    1.81   0
  -5   4  -5   20.71    2.45   0
   6   4  -5    4.33    1.69   0
  -6   4  -5    2.88    1.65   0
  -6   4   5    1.18    1.63   0
  -6  -4  -5    0.93    1.56   0
  -6  -4   5    1.98    1.51   0
  -7  -4   5    0.77    1.70   0
  -7   4  -5    1.32    1.77   0
  -7  -4  -5   -0.30    1.82   0
   0  -5   5 1293.47   11.09   0
   0   5  -5 1041.64   11.18   0
  -1  -5   5  104.96    2.88   0
   1  -5  -5   91.12    4.98   0
  -1  -5  -5  110.33    3.35   0
   1   5  -5   88.63    2.90   0
  -1   5  -5   96.97    3.82   0
  -2  -5  -5    5.33    1.36   0
   2  -5  -5    3.94    2.01   0
   2   5  -5    3.37    1.37   0
  -2  -5   5    2.58    1.22   0
  -2   5   5    3.22    1.96   0
   3  -5  -5   63.33    2.76   0
  -3   5  -5   68.71    2.75   0
   3   5  -5   61.44    2.17   0
  -3   5   5   51.04    2.66   0
  -3  -5   5   66.74    2.42   0
  -3  -5  -5   67.39    2.38   0
   4   5  -5   16.97    1.70   0
  -4   5   5   23.54    2.41   0
  -4   5  -5   15.22    1.80   0
  -4  -5  -5   17.38    1.70   0
  -4  -5   5   18.31    1.60   0
   4  -5  -5   20.36    2.55   0
  -5   5  -5    2.04    2.21   0
   5   5  -5    3.40    1.61   0
  -5  -5  -5    0.69    1.64   0
  -5  -5   5    3.51    1.48   0
  -5   5   5    2.74    1.53   0
   6   5  -5    1.52    1.67   0
  -6   5   5    1.91    1.47   0
  -6  -5   5    0.85    1.63   0
  -6   5  -5    1.45    1.64   0
   0  -6   5  350.93    6.12   0
   0  -6  -5  359.72    8.23   0
   0   6  -5  305.22    6.23   0
  -1  -6   5   88.59    2.73   0
  -1   6  -5   81.09    3.78   0
   1  -6  -5   82.79    5.51   0
   1   6  -5   72.71    2.66   0
  -1  -6  -5   88.89    3.20   0
   2   6  -5  155.22    3.33   0
  -2  -6  -5  160.78    3.47   0
   2  -6  -5  200.36    6.51   0
  -2   6   5  151.34    5.48   0
  -2   6  -5  198.89    4.78   0
  -2  -6   5  177.13    3.19   0
  -3  -6   5   62.03    2.56   0
   3  -6  -5   62.78    3.16   0
  -3   6   5   46.16    3.18   0
   3   6  -5   56.75    2.26   0
  -3  -6  -5   46.77    2.03   0
  -3   6  -5   62.11    3.33   0
  -4  -6   5   23.28    2.26   0
   4   6  -5   20.27    1.88   0
  -4   6   5   21.18    2.38   0
  -4   6  -5   21.06    2.42   0
  -5   6  -5    8.34    1.89   0
  -5   6   5    7.36    2.34   0
  -6  -6   5    2.47    1.61   0
  -6   6  -5    0.63    1.64   0
  -6   6   5   -0.33    1.52   0
   0  -7   5  364.94    5.89   0
   0   7  -5  288.32    6.04   0
   0  -7  -5  281.42    7.42   0
  -1  -7   5    1.12    1.67   0
   1   7  -5    1.20    1.69   0
  -1  -7  -5    1.20    1.86   0
  -1   7  -5    3.62    1.88   0
  -2   7  -5   24.04    2.64   0
  -2  -7  -5   22.16    1.84   0
   2   7  -5   21.91    1.77   0
  -2  -7   5   23.46    2.15   0
   3   7  -5   54.20    2.63   0
  -3   7   5   40.61    3.26   0
  -3   7  -5   57.98    3.22   0
  -3  -7   5   49.44    2.09   0
  -3  -7  -5   50.60    2.25   0
  -4  -7  -5   37.61    2.06   0
  -4  -7   5   39.13    2.60   0
  -4   7  -5   34.04    2.46   0
   4   7  -5   30.79    2.14   0
  -4   7   5   25.34    2.69   0
  -5  -7   5    4.50    1.60   0
   5   7  -5    3.69    1.69   0
  -5   7  -5    3.29    1.75   0
  -5   7   5    3.17    2.12   0
  -6   7   5    2.56    1.86   0
  -6   7  -5    1.61    1.86   0
   0  -8  -5   31.02    3.61   0
   0  -8   5   51.17    2.82   0
   0  -8  -5   36.84    3.47   0
   0   8  -5   36.64    2.87   0
  -1  -8  -5    4.40    2.20   0
   1   8  -5    6.36    1.97   0
  -1   8  -5    4.90    2.30   0
  -1  -8   5    7.66    2.00   0
  -2   8  -5   12.54    2.56   0
  -2   8  -5   18.68    3.14   0
  -2  -8  -5   17.41    2.22   0
   2   8  -5   14.53    1.70   0
  -2  -8   5   18.76    1.70   0
  -3  -8  -5  116.46    3.04   0
  -3  -8   5  137.36    2.95   0
  -3   8  -5  162.97    5.00   0
   3   8  -5  126.50    3.38   0
  -3   8  -5  117.24    5.56   0
  -4   8  -5    9.35    2.47   0
   4   8  -5    9.64    1.68   0
  -4   8   5    6.23    2.42   0
   5   8  -5    4.20    1.65   0
  -5  -8  -5    2.88    1.68   0
  -5   8   5    2.88    2.23   0
  -5   8  -5    2.24    1.79   0
  -5  -8   5    3.76    1.61   0
  -6   8   5    1.22    1.69   0
  -6   8  -5    0.42    2.64   0
   0  -9   5    4.20    1.97   0
   0  -9  -5    2.50    2.03   0
   0   9  -5    2.53    1.58   0
   0  -9  -5    3.05    2.58   0
  -1  -9  -5  236.32    5.38   0
  -1   9  -5  208.87   13.19   0
   1   9  -5  166.33    4.15   0
  -1  -9   5  288.38    5.00   0
   2   9  -5   36.34    2.32   0
  -2  -9  -5   38.24    2.31   0
  -2  -9   5   34.70    2.14   0
   3   9  -5    3.19    1.50   0
  -3  -9  -5    5.13    1.64   0
  -3  -9   5    3.31    2.00   0
  -3   9  -5    4.29    3.21   0
  -3   9  -5    4.46    3.49   0
  -4  -9  -5    2.01    1.60   0
  -4   9  -5    4.32    2.35   0
  -4  -9   5    3.96    1.52   0
  -4   9  -5    4.00    2.50   0
  -5   9   5    0.71    2.27   0
  -5   9  -5    2.95    2.37   0
   0  10  -5   31.63    3.39   0
   1  10  -5    4.02    1.76   0
  -1 -10   5    5.06    1.60   0
  -1 -10  -5    2.97    2.23   0
  -2 -10   5   77.75    2.84   0
  -2 -10  -5   75.76    3.04   0
   2  10  -5   80.36    3.42   0
  -3 -10  -5    3.54    2.21   0
  -3 -10   5    3.34    1.49   0
  -4 -10  -5    2.85    1.68   0
  -5  10  -5    0.89    2.64   0
  -5 -10  -5    2.44    1.80   0
  -5  10  -5    1.49    3.03   0
  -1 -11   5    9.35    2.26   0
  -1 -11  -5    7.78    2.38   0
  -2 -11   5    4.81    1.71   0
  -2 -11  -5    6.29    2.36   0
  -3 -11   5    8.01    1.76   0
  -3 -11  -5    5.45    1.90   0
  -4 -11   5    1.81    1.65   0
  -4 -11  -5    1.30    1.68   0
  -1 -12  -5    0.24    2.24   0
  -1 -12   5    0.32    2.15   0
  -2 -12  -5    6.20    2.54   0
  -2 -12   5    6.65    2.28   0
  -3 -12   5    3.79    1.88   0
  -1 -13  -5    2.53    4.14   0
  -1 -13  -5    5.02    3.90   0
  -1 -13   5    8.66    2.63   0
  -2 -13   5   18.12    2.88   0
  -2 -13  -5   10.64    3.05   0
   0   0  -6   37.69    2.22   0
   0   0   6   38.26    2.24   0
  -1   0   6 5641.01   22.52   0
   1   0  -6 5732.42   22.68   0
   2   0  -6  745.64    6.33   0
  -2   0   6 1521.44   10.12   0
  -3   0   6  142.09    3.38   0
   3   0  -6  153.21    3.36   0
   4   0  -6    1.24    1.45   0
  -4   0  -6    2.02    1.92   0
  -4   0   6    2.27    1.34   0
  -5   0   6    0.24    1.30   0
  -5   0  -6    1.37    1.45   0
   5   0  -6    1.58    1.42   0
  -6   0  -6   12.99    1.70   0
   6   0  -6    9.59    1.80   0
  -6   0   6   12.09    1.68   0
  -7   0  -6    1.48    1.77   0
  -7   0   6   -0.06    1.68   0
   0  -1  -6  561.94    7.73   0
   0   1  -6  653.59    7.52   0
   0  -1   6  562.61    7.60   0
   1  -1  -6 1361.20   11.36   0
  -1  -1   6 1361.48   10.74   0
   1   1  -6 1426.36   11.01   0
  -1   1   6 1333.41   11.27   0
   2  -1  -6   41.22    2.43   0
   2   1  -6   43.07    2.03   0
  -2  -1   6   41.27    1.92   0
  -2   1   6   51.82    2.35   0
  -3  -1   6   48.11    2.02   0
   3   1  -6   48.20    2.31   0
  -3  -1  -6   50.53    2.09   0
  -3   1   6   35.40    1.86   0
   3  -1  -6   52.14    2.45   0
  -4  -1  -6   32.53    1.82   0
  -4  -1   6   33.38    1.76   0
   4  -1  -6   35.69    2.34   0
  -4   1  -6   35.43    1.80   0
   4   1  -6   35.37    1.85   0
  -4   1   6   31.25    1.87   0
  -5   1   6   16.03    1.63   0
  -5   1  -6   16.47    1.73   0
   5  -1  -6   14.28    1.66   0
  -5  -1   6   12.63    1.59   0
   6  -1  -6   19.16    1.91   0
  -6   1  -6   22.01    1.88   0
  -6   1   6   15.86    1.79   0
  -7   1   6    2.73    1.69   0
   0   2  -6  404.04    5.88   0
   0  -2   6  377.68    5.81   0
   0  -2  -6  369.16    6.46   0
  -1   2   6  565.78    7.55   0
  -1  -2   6  597.28    6.92   0
   1   2  -6  595.84    6.92   0
   1  -2  -6  585.95    7.53   0
  -2  -2   6  205.44    3.57   0
   2  -2  -6  219.71    4.53   0
   2   2  -6  214.13    3.73   0
  -2   2   6  220.86    4.42   0
   3   2  -6  203.36    3.53   0
   3  -2  -6  211.43    3.82   0
  -3  -2  -6  221.40    3.71   0
  -3  -2   6  213.31    3.52   0
  -3   2   6  194.50    3.92   0
   4  -2  -6  173.44    3.33   0
  -4   2   6  149.29    3.21   0
   4   2  -6  160.37    3.06   0
  -4  -2  -6  179.60    3.23   0
  -4   2  -6  181.37    3.33   0
  -4  -2   6  163.52    3.01   0
   5  -2  -6   14.29    1.75   0
  -5   2  -6   12.35    1.76   0
  -5  -2  -6   14.52    1.66   0
  -5   2   6   13.22    2.21   0
  -5  -2   6   13.07    1.61   0
   6  -2  -6   11.15    1.85   0
  -6   2   6   10.25    1.75   0
  -6  -2  -6   11.65    1.74   0
  -7   2   6    1.55    1.84   0
   0   3  -6  862.36    8.80   0
   0  -3   6  913.98    8.91   0
   1  -3  -6   31.52    2.45   0
  -1   3   6   27.54    2.02   0
  -1  -3   6   32.55    2.09   0
   1   3  -6   17.77    1.52   0
  -1   3  -6   31.09    1.94   0
  -2   3   6  311.78    5.47   0
   2   3  -6  305.48    4.72   0
  -2  -3   6  316.91    4.37   0
   2  -3  -6  320.60    5.70   0
  -3   3   6   23.82    2.14   0
   3  -3  -6   21.48    1.75   0
   3   3  -6   23.57    2.16   0
  -3  -3   6   21.43    1.66   0
  -3  -3  -6   25.48    1.88   0
   4   3  -6    7.74    2.04   0
   4  -3  -6    8.89    1.55   0
  -4   3   6    7.55    1.45   0
  -4  -3   6    9.76    1.45   0
  -4   3  -6    8.92    2.12   0
   5  -3  -6    1.40    1.59   0
  -5   3   6    0.70    1.96   0
  -5  -3   6    3.40    1.41   0
  -5   3  -6    3.99    2.19   0
   5   3  -6    3.33    1.45   0
  -6   3  -6    1.42    1.51   0
  -6   3   6    0.38    1.50   0
  -6  -3   6    3.18    1.54   0
  -7   3   6    2.03    1.76   0
  -7   3  -6    0.98    1.80   0
   0  -4   6   42.86    2.23   0
   0   4  -6   49.15    2.42   0
  -1  -4   6  568.13    6.28   0
   1  -4  -6  566.03    8.77   0
   1   4  -6  544.13    6.58   0
  -1   4  -6  600.41    7.47   0
  -1   4   6  592.99    8.60   0
  -2  -4  -6  123.13    3.18   0
   2  -4  -6  107.58    3.52   0
  -2   4   6  103.58    3.60   0
  -2  -4   6  134.17    3.10   0
   2   4  -6  104.18    2.87   0
   3  -4  -6   36.58    2.10   0
  -3  -4  -6   36.68    2.36   0
  -3   4   6   33.82    2.08   0
   3   4  -6   36.78    2.29   0
  -3  -4   6   36.90    2.25   0
  -4   4   6   82.14    2.79   0
  -4  -4  -6   94.45    2.75   0
   4  -4  -6  123.46    3.36   0
  -4   4  -6   99.90    2.87   0
  -4  -4   6   98.17    2.94   0
   4   4  -6   99.56    2.69   0
   5   4  -6   89.48    2.73   0
  -5   4  -6   90.47    2.95   0
  -5  -4  -6   68.65    2.21   0
   5  -4  -6   96.79    3.09   0
  -5   4   6   73.91    2.77   0
  -5  -4   6  115.47    3.02   0
  -6  -4   6    8.35    1.70   0
   6   4  -6    6.62    1.73   0
  -6   4   6    8.67    1.68   0
  -6  -4  -6    9.28    1.73   0
  -7   4  -6   -0.01    1.73   0
  -7  -4   6   -0.93    1.77   0
  -7   4   6    0.52    1.69   0
   0   5  -6  148.23    3.99   0
   0  -5   6  139.51    3.82   0
  -1   5  -6  368.05    6.19   0
   1   5  -6  308.74    4.77   0
  -1  -5   6  368.42    5.02   0
   1  -5  -6  439.50    9.18   0
  -2   5   6   95.09    3.57   0
   2  -5  -6  118.93    3.98   0
   2   5  -6  104.90    3.16   0
  -2  -5  -6  112.79    2.95   0
  -2  -5   6  118.12    2.78   0
  -3   5   6   21.23    2.07   0
   3   5  -6   20.99    2.11   0
   3  -5  -6   18.69    1.81   0
  -3  -5  -6   17.70    1.74   0
  -3  -5   6   19.21    1.50   0
  -4  -5  -6    2.16    1.35   0
  -4   5  -6    0.91    1.41   0
  -4   5   6    2.64    1.96   0
   4   5  -6    1.32    1.41   0
  -4  -5   6    0.22    1.34   0
   4  -5  -6    3.38    2.02   0
  -5   5   6   29.20    2.15   0
  -5  -5  -6   42.14    2.01   0
   5   5  -6   29.82    1.90   0
  -5  -5   6   36.75    2.02   0
  -5   5  -6   35.39    2.19   0
  -6  -5   6    1.62    1.62   0
  -6   5   6    1.77    2.26   0
   0   6  -6  294.90    5.69   0
   0  -6   6  377.88    5.73   0
   1   6  -6   70.92    2.91   0
  -1   6  -6   76.05    3.33   0
  -1  -6   6   80.47    2.53   0
  -1  -6  -6   80.32    2.93   0
   1  -6  -6   75.40    4.21   0
   2  -6  -6  147.73    5.43   0
  -2  -6  -6  162.21    3.74   0
  -2   6   6  134.24    4.98   0
   2   6  -6  131.54    3.16   0
  -2   6  -6  157.45    3.96   0
  -2  -6   6  144.74    3.06   0
  -3   6  -6  148.38    4.08   0
  -3  -6  -6  148.01    3.24   0
  -3   6   6  122.91    4.12   0
   3  -6  -6  182.24    4.81   0
  -3  -6   6  154.16    2.99   0
   3   6  -6  141.60    3.10   0
  -4  -6  -6   36.35    2.03   0
  -4   6   6   32.76    2.61   0
  -4   6  -6   40.83    2.85   0
  -4  -6   6   41.69    2.04   0
   4   6  -6   36.42    2.00   0
  -5   6   6   17.95    2.60   0
  -5   6  -6   20.63    2.63   0
  -6   6   6    1.19    2.20   0
  -6   6  -6    1.18    1.62   0
  -6  -6   6    0.17    1.48   0
   6   6  -6    0.14    1.74   0
   0   7  -6   75.95    3.39   0
   0  -7  -6   70.31    3.69   0
   0  -7   6   91.55    3.32   0
   1  -7  -6   59.42    6.21   0
   1  -7  -6   61.52    5.66   0
  -1  -7   6   74.75    2.70   0
  -1  -7  -6   66.17    2.84   0
  -1   7  -6   61.15    3.24   0
   1   7  -6   54.62    2.74   0
  -2  -7  -6  130.31    3.36   0
  -2   7  -6  147.08    4.42   0
  -2  -7   6  121.34    2.76   0
   2   7  -6  119.30    3.11   0
   3   7  -6    4.14    1.50   0
  -3  -7  -6    5.38    1.54   0
  -3   7   6    4.39    2.02   0
  -3   7  -6    4.95    2.11   0
  -3  -7   6    4.51    1.44   0
  -4   7  -6   17.53    2.52   0
  -4   7   6   11.20    2.26   0
   4   7  -6   16.86    1.81   0
  -4  -7  -6   17.69    1.81   0
  -4  -7   6   17.13    1.79   0
  -5   7   6    1.03    2.22   0
  -5   7  -6    1.47    2.32   0
   5   7  -6    0.08    1.53   0
  -6   7   6    2.01    1.81   0
  -6   7  -6    2.62    2.70   0
   0  -8  -6    2.23    2.07   0
   0  -8   6    3.03    1.84   0
   0   8  -6    0.67    1.92   0
   0  -8  -6    1.35    1.78   0
  -1  -8  -6   90.10    3.44   0
   1   8  -6   78.91    3.29   0
  -1   8  -6   88.80    4.49   0
  -1  -8   6   86.99    2.89   0
   2   8  -6  104.71    3.07   0
  -2  -8   6  121.22    3.14   0
  -2  -8  -6  118.97    3.57   0
  -2   8  -6  115.84    4.81   0
  -3  -8   6   43.22    2.62   0
  -3  -8  -6   34.45    2.18   0
  -3   8  -6   45.34    3.09   0
   3   8  -6   31.92    2.12   0
  -3   8  -6   39.52    3.37   0
  -4   8   6    9.19    2.30   0
  -4  -8  -6   10.82    1.73   0
   4   8  -6   11.09    1.73   0
  -4   8  -6    8.95    2.46   0
  -4  -8   6    9.94    1.61   0
  -5   8  -6    5.72    1.95   0
  -5  -8  -6    5.39    1.85   0
  -5  -8   6    6.27    1.65   0
  -5   8   6    6.04    2.39   0
   5   8  -6    7.14    1.70   0
  -6   8  -6    2.91    2.01   0
  -6   8   6    3.46    2.53   0
   0   9  -6  114.69    4.59   0
   0  -9  -6   80.97    5.45   0
   0  -9  -6  113.71    5.66   0
   0  -9   6  132.22    4.41   0
   1   9  -6   85.93    3.82   0
  -1  -9  -6   95.53    3.51   0
  -1  -9   6   97.66    3.26   0
  -1   9  -6   84.79    5.46   0
  -2   9  -6    1.11    3.34   0
  -2  -9   6    3.42    2.05   0
  -2   9  -6    1.44    3.57   0
  -2  -9  -6    1.43    2.14   0
   2   9  -6    2.17    2.19   0
  -3  -9   6   13.93    1.65   0
  -3   9  -6   12.54    3.17   0
  -3   9  -6   13.53    2.99   0
  -3  -9  -6   12.84    1.71   0
   3   9  -6   13.43    2.25   0
  -4  -9   6    3.75    1.51   0
  -4  -9  -6    3.31    1.66   0
  -4   9  -6    3.73    2.33   0
  -4   9  -6    2.87    2.45   0
  -5   9   6    2.42    2.41   0
  -5   9  -6    1.91    2.45   0
   0  10  -6   36.13    3.35   0
   0 -10  -6   22.58    4.87   0
   0 -10  -6   28.77    5.18   0
  -1 -10   6   27.25    2.56   0
  -1 -10  -6   27.11    2.78   0
   1  10  -6   21.90    2.21   0
  -2 -10   6    6.12    1.61   0
   2  10  -6    5.26    1.79   0
  -2 -10  -6    6.80    2.30   0
  -3 -10  -6   13.52    1.97   0
  -3 -10   6   18.94    2.28   0
  -4  10  -6   19.27    5.70   0
  -4 -10  -6   25.98    2.28   0
  -4  10  -6   23.10    5.62   0
   4  10  -6   26.05    2.17   0
  -5  10  -6    2.20    2.50   0
  -5 -10  -6    1.38    1.85   0
  -5  10  -6    1.00    2.64   0
  -1 -11  -6    7.85    1.91   0
   1  11  -6   10.54    2.60   0
  -1 -11   6   11.54    1.88   0
  -2 -11   6   11.44    2.35   0
   2  11  -6    7.78    2.62   0
  -2 -11  -6    9.30    2.41   0
  -3 -11   6    6.16    1.76   0
  -3 -11  -6    3.91    1.89   0
  -4 -11  -6    3.37    1.86   0
  -4 -11   6    4.33    1.81   0
  -1 -12  -6    1.48    2.42   0
  -1 -12   6    4.16    2.29   0
  -2 -12  -6    1.56    1.81   0
  -2 -12   6    1.71    1.63   0
  -3 -12   6    4.06    1.73   0
  -1 -13   6    2.36    2.45   0
  -1 -13  -6    1.26    3.49   0
  -1 -13  -6    1.24    3.63   0
  -2 -13   6    4.48    2.55   0
  -2 -13  -6    3.90    1.98   0
   1   0  -7  103.28    2.85   0
  -1   0   7  203.17    4.28   0
  -2   0   7  677.21    6.30   0
   2   0  -7  526.73    5.42   0
  -3   0   7   95.65    2.94   0
   3   0  -7   99.63    2.52   0
  -4   0  -7   67.32    2.20   0
   4   0  -7   48.14    1.82   0
  -4   0   7   59.93    2.03   0
  -5   0  -7   46.05    2.08   0
  -5   0   7   40.89    2.42   0
  -6   0   7    1.11    1.57   0
   6   0  -7    0.76    1.60   0
  -7   0   7    5.99    1.97   0
   0  -1  -7  282.35    5.15   0
   0  -1   7  345.13    5.09   0
   0   1  -7  323.84    5.14   0
  -1  -1   7 3223.84   15.38   0
  -1   1   7 3700.05   16.06   0
   1  -1  -7 3157.79   16.17   0
   1   1  -7 3234.75   15.84   0
  -2  -1   7  225.27    4.08   0
  -2   1   7  206.82    4.04   0
   2   1  -7  234.07    4.05   0
   2  -1  -7  227.13    4.14   0
  -3  -1   7  184.13    3.31   0
   3  -1  -7  184.26    3.57   0
   3   1  -7  184.89    3.36   0
  -3   1   7  204.47    3.62   0
  -4  -1   7   53.48    2.37   0
  -4   1  -7   60.14    2.19   0
   4   1  -7   36.47    1.70   0
  -4  -1  -7   56.34    2.06   0
   4  -1  -7   52.14    2.17   0
  -4   1   7   48.26    2.45   0
   5  -1  -7   22.22    1.91   0
  -5   1  -7   25.93    1.93   0
  -5  -1   7   20.27    1.68   0
  -5   1   7   20.86    1.80   0
  -6   1   7    7.39    2.28   0
  -6  -1   7    3.55    1.57   0
   6  -1  -7    4.93    1.71   0
  -7   1   7    0.97    1.70   0
   0  -2  -7    1.95    1.14   0
   0  -2   7    2.08    1.58   0
   0   2  -7    2.90    1.19   0
   1  -2  -7 1278.10   10.28   0
  -1   2   7 1235.88   10.22   0
  -1  -2   7 1310.30    9.73   0
   1   2  -7 1318.03   10.04   0
  -2   2   7   65.34    2.56   0
  -2  -2   7   58.94    2.14   0
   2  -2  -7   66.26    2.57   0
   2   2  -7   67.93    2.51   0
  -3   2   7  243.82    3.92   0
  -3  -2   7  269.53    3.82   0
   3  -2  -7  265.63    4.07   0
   3   2  -7  258.64    4.08   0
   4  -2  -7   33.48    2.25   0
   4   2  -7   24.43    1.73   0
  -4  -2  -7   32.65    2.38   0
  -4  -2   7   30.76    2.18   0
  -4   2  -7   28.39    1.93   0
  -4   2   7   23.92    2.14   0
  -5  -2  -7   12.65    1.64   0
  -5   2  -7   13.23    1.70   0
  -5  -2   7   13.59    1.55   0
  -5   2   7   10.94    1.66   0
  -6  -2  -7   -1.96    1.55   0
   6  -2  -7    1.35    1.63   0
  -6   2   7    0.66    1.39   0
  -6  -2   7   -0.48    1.56   0
  -7   2   7    3.30    1.76   0
   0   3  -7    9.26    1.68   0
   0  -3  -7    8.06    1.74   0
   0  -3   7   13.86    1.76   0
   1  -3  -7  277.54    5.51   0
  -1   3  -7  293.53    4.89   0
  -1  -3   7  272.82    4.43   0
   1   3  -7  274.46    4.33   0
  -1   3   7  284.30    5.37   0
  -2  -3   7  596.35    5.84   0
   2  -3  -7  589.97    7.04   0
   2   3  -7  517.85    5.24   0
  -2   3   7  521.00    6.90   0
   3   3  -7  118.10    2.77   0
   3  -3  -7  127.96    3.11   0
  -3  -3   7  124.69    2.75   0
  -3  -3  -7  137.15    2.97   0
  -3   3   7  108.56    3.31   0
  -4  -3   7  247.16    3.93   0
   4   3  -7  239.86    3.72   0
   4  -3  -7  261.78    4.55   0
  -4   3  -7  279.70    4.43   0
  -4   3   7  210.60    4.00   0
  -5   3  -7   25.91    1.98   0
   5   3  -7   19.81    1.70   0
   5  -3  -7   26.92    2.41   0
  -5  -3   7   19.50    1.60   0
  -5   3   7   17.74    1.85   0
  -6   3  -7    4.45    1.65   0
   6  -3  -7    3.09    1.72   0
  -6   3   7    2.49    1.50   0
  -6  -3   7    5.44    1.54   0
   6   3  -7    2.38    1.65   0
  -7   3   7    1.84    1.73   0
  -7   3  -7    0.88    1.71   0
  -7  -3  -7    1.47    1.82   0
   0   4  -7  247.78    4.33   0
   0  -4   7  207.86    4.47   0
  -1   4   7  191.71    4.84   0
   1  -4  -7  188.48    4.91   0
  -1  -4   7  187.20    3.64   0
   1   4  -7  176.90    3.76   0
  -1   4  -7  227.72    4.30   0
   2   4  -7  333.81    4.64   0
   2  -4  -7  346.10    5.71   0
  -2  -4   7  394.46    4.63   0
  -2   4   7  305.62    5.68   0
  -3  -4   7  284.93    3.71   0
  -3  -4  -7  292.12    4.17   0
   3  -4  -7  314.43    5.05   0
  -3   4   7  237.31    4.48   0
   3   4  -7  272.50    3.94   0
   4   4  -7  112.29    2.87   0
  -4  -4  -7  130.35    3.51   0
  -4   4   7   95.62    2.92   0
  -4   4  -7  126.38    3.46   0
   4  -4  -7  114.38    3.05   0
  -4  -4   7  113.30    2.74   0
  -5  -4   7   14.14    1.69   0
  -5   4   7   11.41    2.22   0
   5  -4  -7   15.11    1.85   0
   5   4  -7   13.52    1.80   0
  -5   4  -7   12.48    1.77   0
  -6  -4  -7   -0.10    1.62   0
   6   4  -7    1.73    1.65   0
  -6  -4   7    2.13    1.61   0
  -7   4   7    3.70    1.74   0
  -7   4  -7    3.89    1.99   0
  -7  -4   7    2.90    1.84   0
   0   5  -7  407.91    5.84   0
   0  -5   7  593.82    7.18   0
  -1  -5   7  765.24    6.87   0
   1  -5  -7  698.61    9.80   0
   1   5  -7  677.44    6.80   0
  -1   5  -7  719.55    8.13   0
  -2  -5   7  219.89    3.61   0
  -2  -5  -7  233.14    3.98   0
   2  -5  -7  217.86    4.90   0
   2   5  -7  205.07    3.67   0
  -2   5   7  201.13    4.87   0
   3   5  -7  219.74    3.53   0
  -3   5   7  194.14    4.59   0
  -3  -5  -7  244.02    3.87   0
   3  -5  -7  292.94    5.08   0
  -3  -5   7  228.35    3.42   0
   4   5  -7   22.64    1.73   0
  -4   5   7   25.01    2.00   0
  -4  -5   7   34.82    2.23   0
  -4  -5  -7   33.54    1.97   0
   4  -5  -7   31.14    2.18   0
  -4   5  -7   43.99    2.60   0
  -5   5  -7   23.09    1.99   0
  -5  -5  -7   21.75    1.80   0
  -5   5   7   23.39    2.34   0
   5   5  -7   21.89    1.83   0
  -5  -5   7   22.58    1.85   0
   5  -5  -7   24.40    2.63   0
  -6  -5  -7    4.21    1.75   0
  -6   5   7    2.79    1.70   0
   0  -6   7  278.06    4.67   0
   0  -6  -7  198.45    4.93   0
   0   6  -7  203.88    4.52   0
  -1   6  -7   29.77    2.19   0
   1  -6  -7   29.94    2.66   0
   1   6  -7   29.63    2.17   0
  -1  -6   7   27.92    1.73   0
  -2  -6  -7   62.11    2.84   0
  -2  -6   7   68.93    2.27   0
  -2   6   7   60.35    3.31   0
   2  -6  -7   72.44    3.58   0
  -2   6  -7   68.99    2.96   0
   2   6  -7   63.67    2.60   0
  -3  -6  -7   23.92    2.35   0
   3   6  -7   19.18    2.26   0
   3  -6  -7   25.51    2.69   0
  -3   6   7   16.95    1.89   0
  -3  -6   7   21.96    1.73   0
   4  -6  -7   44.17    3.05   0
  -4   6   7   43.83    2.64   0
  -4   6  -7   42.81    2.38   0
  -4  -6   7   44.81    1.89   0
   4   6  -7   18.93    1.62   0
  -4  -6  -7   43.78    2.14   0
  -5   6   7    8.03    1.85   0
  -5  -6   7   11.29    1.59   0
  -5   6  -7    9.14    1.85   0
   6   6  -7    1.15    1.64   0
  -6   6   7    1.53    1.68   0
  -6   6  -7    1.98    2.41   0
  -6  -6   7    1.53    1.56   0
   0  -7   7   68.78    2.95   0
   0   7  -7   49.78    2.56   0
   0  -7  -7   51.28    3.13   0
   1  -7  -7  115.09    5.67   0
  -1   7  -7  141.64    4.33   0
   1   7  -7  115.86    3.46   0
  -1  -7   7  135.79    3.10   0
  -1  -7  -7  128.08    3.97   0
  -2  -7  -7  169.06    3.77   0
   2   7  -7  166.42    3.70   0
  -2  -7   7  177.43    3.28   0
   2  -7  -7  192.25    6.89   0
  -2   7  -7  173.65    4.49   0
  -3  -7   7   56.36    2.63   0
   3   7  -7   52.15    2.29   0
  -3   7  -7   78.36    2.95   0
   3  -7  -7   63.18    3.57   0
  -3  -7  -7   57.21    2.75   0
  -3   7   7   44.86    2.89   0
  -3   7  -7   62.31    3.34   0
   4   7  -7    1.05    1.34   0
  -4   7   7    2.75    1.99   0
  -4  -7   7    2.63    1.28   0
  -4   7  -7    2.66    2.18   0
  -5   7   7    2.51    1.45   0
  -5   7  -7    3.63    1.72   0
  -6   7   7    3.15    2.32   0
  -6   7  -7    2.29    2.53   0
   0  -8  -7   16.78    2.74   0
   0  -8  -7   16.00    2.44   0
   0  -8   7   17.53    1.87   0
   0   8  -7   18.06    2.34   0
   1   8  -7  139.10    3.96   0
  -1  -8   7  178.73    3.94   0
  -1   8  -7  137.58    4.94   0
  -1  -8  -7  148.08    4.56   0
  -2  -8  -7   51.84    2.38   0
  -2   8  -7   51.83    3.24   0
  -2  -8   7   51.72    2.09   0
   2   8  -7   53.25    2.55   0
   3   8  -7   13.04    2.35   0
  -3   8  -7   16.99    2.78   0
  -3  -8  -7   15.56    2.27   0
  -3   8  -7   17.17    2.04   0
  -3  -8   7   16.37    1.76   0
  -4   8  -7   19.50    2.72   0
   4   8  -7   15.14    1.79   0
  -4   8   7   12.68    2.11   0
  -4  -8  -7   17.68    1.92   0
  -4  -8   7   19.53    1.70   0
  -5   8  -7    1.98    2.49   0
  -5  -8  -7    0.50    1.70   0
  -5   8   7    0.70    1.70   0
   0  -9  -7  112.55    5.02   0
   0   9  -7  124.61    4.73   0
   0  -9   7  164.90    4.55   0
   0  -9  -7  117.15    5.71   0
  -1  -9  -7   73.30    3.52   0
   1   9  -7   68.61    3.34   0
  -1   9  -7   64.07    3.95   0
  -1  -9   7   87.43    3.14   0
   2   9  -7   96.71    3.32   0
  -2  -9   7  117.92    3.13   0
  -2   9  -7  102.56    6.14   0
  -2  -9  -7  110.51    3.42   0
  -3  -9   7   34.98    2.04   0
  -3   9  -7   35.35    3.60   0
   3   9  -7   33.12    2.22   0
  -3   9  -7   39.94    3.30   0
  -4  -9  -7    8.01    1.92   0
  -4   9  -7   12.36    2.83   0
  -4  -9   7   11.03    1.72   0
  -4   9  -7   13.53    2.56   0
  -5   9   7    0.80    2.46   0
  -5   9  -7    1.61    1.63   0
  -5   9  -7    1.97    2.43   0
   0 -10  -7   22.66    3.92   0
   0 -10  -7   27.06    4.15   0
   0  10  -7   28.63    3.14   0
   1  10  -7    3.04    2.17   0
  -1 -10   7    3.04    1.96   0
  -1 -10  -7    2.52    1.62   0
  -1  10  -7    1.56    2.73   0
   2  10  -7   26.23    2.71   0
  -2 -10  -7   26.51    2.20   0
  -2 -10   7   30.76    2.49   0
   3  10  -7   25.42    2.21   0
  -3 -10   7   31.49    2.04   0
  -3 -10  -7   29.47    2.39   0
   4  10  -7    0.53    1.82   0
  -4 -10  -7    0.85    1.65   0
  -4  10  -7    0.83    2.85   0
  -4  10  -7    0.66    2.76   0
  -5 -10  -7    4.09    1.95   0
  -5  10  -7    4.55    2.68   0
   0  11  -7    1.04    2.31   0
  -1 -11  -7    1.04    2.18   0
  -1 -11   7    2.15    1.47   0
   1  11  -7    1.69    2.27   0
  -2 -11  -7    0.39    1.73   0
  -2 -11   7    1.61    2.13   0
   2  11  -7   -0.03    1.75   0
   3  11  -7   22.12    2.28   0
  -3 -11   7   31.49    2.67   0
  -3 -11  -7   21.27    2.88   0
  -4 -11  -7    1.11    1.76   0
  -4 -11   7    1.86    1.64   0
  -1 -12   7   11.69    2.07   0
  -1 -12  -7    6.91    2.65   0
  -1 -12  -7   11.23    2.89   0
  -2 -12   7   10.87    2.01   0
  -2 -12  -7    9.24    2.65   0
  -3 -12   7    2.35    2.41   0
  -3 -12  -7    2.48    1.97   0
  -1 -13  -7    2.70    3.18   0
  -1 -13  -7    2.41    3.28   0
  -1 -13   7    5.85    2.05   0
  -2 -13   7   22.26    3.07   0
  -2 -13  -7   18.40    3.22   0
   0   0  -8   57.38    2.42   0
   0   0   8   59.51    2.58   0
   1   0  -8 1951.70   12.15   0
  -1   0   8 1958.78   12.00   0
  -2   0   8    4.83    1.75   0
   2   0  -8    5.30    1.37   0
   3   0  -8  241.03    3.82   0
  -3   0   8  300.21    3.98   0
  -4   0  -8    0.86    1.32   0
   4   0  -8    1.93    1.87   0
  -4   0   8   -0.30    1.75   0
  -5   0  -8   20.57    1.72   0
  -5   0   8   18.15    1.68   0
   6   0  -8    5.88    1.65   0
  -6   0   8    2.72    1.53   0
   7   0  -8    3.49    1.97   0
  -7   0   8    3.32    1.63   0
   0   1  -8  418.01    5.43   0
   0  -1  -8  372.80    5.48   0
   0  -1   8  362.98    5.44   0
   1  -1  -8  844.13    7.93   0
  -1   1   8  806.45    7.97   0
   1   1  -8  841.42    7.81   0
  -1  -1   8  801.51    7.27   0
  -2  -1   8  793.55    6.72   0
  -2   1   8  760.65    7.18   0
   2  -1  -8  825.16    7.55   0
   2   1  -8  824.90    6.87   0
   3   1  -8  202.00    3.75   0
  -3   1   8  232.71    3.63   0
   3  -1  -8  196.37    3.56   0
  -3  -1   8  201.42    3.48   0
  -4   1  -8   18.64    2.12   0
   4   1  -8   16.38    2.03   0
  -4  -1   8   16.98    1.62   0
  -4   1   8   15.48    1.57   0
   5  -1  -8    6.99    1.55   0
  -5  -1  -8    8.25    1.55   0
  -5   1  -8    6.84    1.65   0
  -5  -1   8    4.38    1.50   0
  -5   1   8    7.33    2.07   0
  -6  -1   8    8.32    1.66   0
   6   1  -8    6.69    1.72   0
  -6   1   8    7.07    1.61   0
  -7   1   8    5.13    1.85   0
   0  -2   8  581.71    6.17   0
   0  -2  -8  478.18    6.21   0
   0   2  -8  578.25    6.11   0
   1   2  -8  516.84    6.10   0
   1  -2  -8  514.40    6.49   0
  -1   2   8  496.78    6.23   0
  -1  -2   8  528.37    5.88   0
  -2  -2   8   25.11    1.67   0
  -2   2   8   14.34    1.51   0
   2  -2  -8   13.23    1.99   0
   2   2  -8   13.62    1.49   0
  -3  -2   8   24.24    2.10   0
   3   2  -8   22.66    1.68   0
  -3   2   8   22.75    1.63   0
   3  -2  -8   26.64    2.09   0
   4   2  -8   26.55    1.66   0
  -4  -2  -8   35.13    1.87   0
   4  -2  -8   35.49    1.88   0
  -4  -2   8   33.79    1.80   0
  -4   2  -8   37.17    2.45   0
  -4   2   8   28.00    1.77   0
  -5  -2   8    3.08    1.94   0
  -5  -2  -8    2.68    1.48   0
  -5   2   8    0.25    2.10   0
  -5   2  -8    2.69    1.48   0
  -6  -2  -8    7.59    1.67   0
   6  -2  -8    6.67    1.80   0
  -6  -2   8    5.47    1.63   0
   6   2  -8    5.60    1.70   0
  -7   2   8    3.72    1.86   0
  -7  -2  -8    3.38    1.93   0
   0  -3   8    9.05    1.70   0
   0   3  -8    7.11    1.29   0
   0  -3  -8    8.73    1.70   0
  -1   3   8  468.85    6.30   0
   1  -3  -8  476.32    6.54   0
   1   3  -8  456.68    5.73   0
  -1  -3   8  472.36    5.57   0
  -1   3  -8  483.67    5.98   0
   2   3  -8  147.46    3.18   0
   2  -3  -8  143.54    3.37   0
  -2   3   8  140.28    3.48   0
  -2  -3   8  147.78    3.03   0
  -3   3   8   33.58    2.20   0
   3  -3  -8   34.97    1.97   0
   3   3  -8   33.29    1.81   0
  -3  -3   8   36.80    2.13   0
  -4   3   8   38.46    2.11   0
   4  -3  -8   47.00    2.21   0
   4   3  -8   47.81    2.21   0
  -4   3  -8   50.74    2.81   0
  -4  -3  -8   55.58    2.16   0
  -4  -3   8   50.14    2.11   0
  -5   3   8    7.23    2.07   0
  -5   3  -8    8.69    1.76   0
   5  -3  -8    6.93    1.58   0
   5   3  -8    7.73    1.48   0
  -5  -3   8   15.53    2.11   0
  -6   3  -8    4.64    1.60   0
   6  -3  -8    4.57    1.75   0
  -6  -3   8    2.28    1.58   0
   6   3  -8    2.11    1.65   0
  -7   3  -8    0.36    1.90   0
  -7   3   8    1.22    1.71   0
   0   4  -8  557.36    6.42   0
   0  -4  -8  523.22    6.91   0
   0  -4   8  543.38    6.46   0
  -1  -4   8  107.57    2.68   0
  -1   4  -8  111.92    3.16   0
   1  -4  -8  102.08    3.66   0
   1   4  -8  108.38    3.00   0
  -1   4   8  107.28    3.39   0
  -2   4   8   92.69    3.25   0
   2   4  -8   50.54    1.97   0
   2  -4  -8  105.38    3.33   0
  -2  -4   8   95.20    2.48   0
  -3  -4  -8   34.89    1.89   0
   3   4  -8   29.61    1.82   0
   3  -4  -8   32.68    2.32   0
  -3   4   8   24.34    1.81   0
  -3  -4   8   29.99    1.70   0
  -4   4  -8    9.18    1.65   0
  -4  -4  -8    9.33    1.70   0
  -4   4   8   10.33    2.00   0
  -4  -4   8    6.40    1.52   0
   4  -4  -8   10.48    1.54   0
   4   4  -8    9.03    1.60   0
   5  -4  -8   18.63    2.41   0
   5   4  -8   19.52    1.84   0
  -5   4   8   13.99    1.78   0
  -5  -4   8   17.87    1.72   0
  -5   4  -8   14.40    1.85   0
  -6  -4  -8    4.86    1.72   0
   6  -4  -8    4.51    1.69   0
  -6  -4   8    3.72    1.65   0
   0   5  -8   41.55    2.15   0
   0  -5   8   44.94    2.19   0
   0  -5  -8   38.74    2.25   0
   1  -5  -8  451.42    7.27   0
  -1   5  -8  575.65    6.42   0
  -1  -5   8  505.62    5.56   0
   1   5  -8  456.84    5.63   0
   2   5  -8   36.96    1.84   0
  -2  -5   8   40.96    1.82   0
  -2   5   8   34.99    2.20   0
   2  -5  -8   38.62    2.58   0
  -2   5  -8   44.15    2.40   0
   3   5  -8   21.73    1.67   0
   3  -5  -8   23.19    2.37   0
  -3  -5   8   28.85    2.07   0
  -3   5   8   22.21    2.15   0
  -3  -5  -8   27.06    2.32   0
  -4   5   8   11.37    1.59   0
   4  -5  -8   14.01    1.78   0
  -4   5  -8   12.42    1.72   0
  -4  -5   8   16.28    1.66   0
  -5   5   8    6.22    1.61   0
  -5   5  -8    9.89    2.26   0
   5  -5  -8    8.55    1.78   0
   5   5  -8    7.87    1.65   0
  -5  -5   8    9.08    1.64   0
  -6  -5  -8    5.36    1.81   0
  -6   5   8    6.39    1.84   0
   0  -6   8  233.44    4.16   0
   0   6  -8  167.22    4.14   0
   0  -6  -8  168.89    4.43   0
   1  -6  -8   83.05    3.69   0
   1   6  -8   76.31    2.45   0
  -1   6  -8  109.29    3.22   0
  -1  -6   8   89.08    2.57   0
  -2   6   8   62.23    3.34   0
  -2  -6   8   62.43    2.50   0
   2  -6  -8   66.28    3.23   0
  -2  -6  -8   77.25    2.65   0
   2   6  -8   64.34    2.37   0
  -2   6  -8   77.72    2.69   0
  -3  -6  -8  145.59    3.24   0
  -3  -6   8  140.96    2.92   0
  -3   6   8  125.61    4.38   0
   3  -6  -8  153.40    4.26   0
   3   6  -8  143.41    3.18   0
  -4  -6   8    6.18    1.92   0
  -4  -6  -8    4.31    1.61   0
  -4   6  -8    4.34    1.66   0
  -4   6   8    5.20    1.52   0
   4  -6  -8    5.50    2.20   0
  -5   6  -8    2.07    2.15   0
   5  -6  -8    2.93    1.57   0
  -5   6   8    2.85    2.17   0
  -5  -6   8    1.96    1.59   0
  -6   6  -8    5.20    2.47   0
  -6  -6  -8    4.34    1.74   0
  -6  -6   8    4.63    1.60   0
   0  -7  -8  224.41    5.51   0
   0  -7   8  306.91    4.98   0
   0   7  -8  229.78    4.73   0
  -1  -7  -8  253.56    4.94   0
   1  -7  -8  212.92    6.73   0
   1   7  -8  225.69    4.28   0
  -1  -7   8  238.55    4.07   0
  -1   7  -8  229.04    5.04   0
   2   7  -8   55.71    2.33   0
  -2  -7   8   72.69    2.62   0
   2  -7  -8   72.60    3.98   0
  -2   7  -8   60.66    2.72   0
  -2  -7  -8   56.32    2.86   0
  -3  -7  -8   10.13    1.70   0
   3   7  -8   11.72    2.12   0
  -3   7  -8   14.63    2.06   0
  -3   7   8   10.08    2.12   0
   3  -7  -8   11.62    2.39   0
  -3  -7   8    9.41    1.57   0
  -4  -7   8    6.48    1.52   0
   4  -7  -8   12.21    2.40   0
  -4   7  -8    8.12    2.29   0
   4   7  -8    4.05    1.65   0
  -4   7   8    6.82    1.70   0
  -5   7  -8    6.05    2.45   0
  -5   7   8    3.92    2.30   0
  -6  -7  -8    2.74    1.81   0
  -6   7   8    0.17    1.65   0
   6   7  -8    1.37    1.74   0
  -6   7  -8    1.40    1.71   0
   0  -8  -8   -0.17    1.88   0
   0  -8  -8    0.74    1.47   0
   0   8  -8    0.75    1.95   0
   0  -8   8    0.79    1.32   0
  -1  -8  -8    2.22    1.48   0
   1   8  -8    1.59    1.86   0
  -1  -8   8    3.72    1.41   0
   1  -8  -8    2.08    1.96   0
  -1   8  -8    1.27    1.39   0
  -2  -8  -8  186.21    3.96   0
  -2  -8   8  196.03    3.54   0
   2  -8  -8  206.73   11.19   0
  -2   8  -8  215.70    5.09   0
   2   8  -8  170.44    3.67   0
  -3   8  -8   10.48    2.02   0
  -3  -8   8    9.07    1.46   0
   3   8  -8    7.62    1.72   0
  -3  -8  -8    9.00    1.66   0
  -3   8  -8   11.20    2.29   0
  -4  -8   8    8.60    1.48   0
  -4  -8  -8    2.80    1.63   0
  -4   8  -8    5.10    1.73   0
  -4   8  -8    6.99    1.64   0
  -4   8   8    5.81    2.18   0
   4   8  -8    7.46    1.63   0
  -5   8  -8    2.14    2.44   0
  -5   8   8    2.23    2.29   0
  -5  -8  -8    0.19    1.73   0
   0  -9  -8  402.66    9.43   0
   0   9  -8  377.85    6.42   0
   0  -9   8  483.06    7.43   0
   0  -9  -8  306.74    8.62   0
   1   9  -8   33.77    2.64   0
  -1  -9   8   40.12    2.57   0
  -1  -9  -8   37.78    2.84   0
  -1   9  -8   33.31    3.02   0
  -2  -9   8   31.36    2.00   0
   2   9  -8   29.86    2.61   0
  -2  -9  -8   26.86    2.08   0
  -2   9  -8   29.50    3.16   0
  -3   9  -8   14.37    2.30   0
  -3  -9   8    9.53    2.21   0
   3   9  -8   11.00    1.85   0
  -3   9  -8   14.62    2.52   0
  -4   9  -8    7.11    1.83   0
  -4  -9   8    6.19    2.18   0
   4   9  -8    5.50    1.79   0
  -4  -9  -8    5.21    1.68   0
  -4   9  -8    6.82    2.48   0
  -5   9  -8   11.77    2.54   0
  -5   9  -8    4.89    2.72   0
  -5   9   8    3.76    1.81   0
   0 -10  -8   18.74    3.39   0
   0  10  -8   23.94    2.89   0
   0 -10  -8   13.51    3.16   0
   1  10  -8    2.44    1.49   0
  -1  10  -8    2.81    2.64   0
  -1 -10  -8    3.32    2.22   0
  -1 -10   8    2.68    2.01   0
  -2  10  -8    5.52    3.54   0
   2  10  -8    7.40    1.73   0
  -2  10  -8    3.82    2.93   0
  -2 -10   8    7.17    1.53   0
  -2 -10  -8    4.80    1.78   0
  -3  10  -8   32.15    4.67   0
  -3 -10   8   44.76    2.41   0
   3  10  -8   39.63    2.47   0
  -3 -10  -8   42.65    2.41   0
  -3  10  -8   41.19    5.30   0
  -4 -10  -8    1.96    1.89   0
  -4 -10   8    3.39    1.70   0
   4  10  -8    1.41    1.64   0
  -4  10  -8    2.69    2.54   0
  -4  10  -8    2.85    2.42   0
   0  11  -8    8.27    2.56   0
  -1 -11  -8    9.95    2.54   0
  -1 -11   8    7.37    1.74   0
   1  11  -8    7.56    2.51   0
   2  11  -8   13.49    2.76   0
  -2 -11  -8   16.79    2.82   0
  -2 -11   8   19.33    1.95   0
  -3 -11  -8    4.14    1.84   0
  -3 -11   8    4.28    2.21   0
   3  11  -8    3.74    1.93   0
  -4 -11   8    1.14    1.62   0
  -4 -11  -8    0.69    1.75   0
   1  12  -8    7.91    2.16   0
  -1 -12  -8    4.30    2.57   0
  -1 -12   8    9.43    1.96   0
  -1 -12  -8    7.26    2.72   0
  -2 -12   8    3.06    1.70   0
   2  12  -8    3.25    2.64   0
  -2 -12  -8    3.42    1.79   0
   3  12  -8    3.32    1.85   0
  -3 -12  -8    1.01    1.81   0
  -3 -12   8    0.62    2.40   0
  -1 -13   8   20.40    3.11   0
  -1 -13  -8   16.70    3.87   0
  -1 -13  -8    9.01    3.15   0
  -2 -13   8    3.98    2.52   0
  -2 -13  -8    2.40    1.98   0
   1   0  -9 1310.95    9.38   0
  -1   0   9 1304.82    9.36   0
   2   0  -9   41.42    2.33   0
  -2   0   9   33.78    2.26   0
   3   0  -9   57.12    2.14   0
  -3   0   9   53.31    2.07   0
   4   0  -9    1.30    1.30   0
  -4   0  -9    1.55    1.42   0
  -4   0   9    0.21    1.26   0
  -5   0  -9    6.62    1.55   0
  -5   0   9    5.96    1.51   0
  -6   0   9    1.49    1.50   0
   6   0  -9    0.96    1.59   0
  -7   0   9    0.85    1.76   0
   0  -1   9  114.87    3.03   0
   0   1  -9  139.96    3.19   0
   0  -1  -9  115.70    3.07   0
   1  -1  -9  549.30    6.24   0
   1   1  -9  553.09    6.12   0
  -1   1   9  538.14    6.15   0
  -1  -1   9  567.38    6.02   0
  -2   1   9  670.85    6.77   0
  -2  -1   9  761.19    6.52   0
   2   1  -9  738.13    6.75   0
   2  -1  -9  716.12    6.71   0
  -3  -1   9   28.72    2.20   0
   3  -1  -9   29.18    1.71   0
   3   1  -9   26.27    1.78   0
  -3   1   9   26.51    1.60   0
  -4   1   9    2.94    1.39   0
  -4  -1   9    5.53    1.28   0
   4   1  -9    5.25    1.48   0
  -5   1   9   86.95    2.70   0
  -5   1  -9   97.90    2.85   0
   5  -1  -9  101.82    2.77   0
  -5  -1   9   81.78    2.57   0
   6   1  -9    1.42    1.60   0
  -6   1   9    0.86    1.55   0
  -6  -1   9    2.49    1.56   0
   7   1  -9    2.62    1.81   0
   0  -2   9   91.61    2.71   0
   0  -2  -9   89.76    2.77   0
   0   2  -9   90.22    2.64   0
   1   2  -9   52.23    2.11   0
  -1   2  -9   44.64    2.01   0
   1  -2  -9   45.05    2.10   0
  -1   2   9   42.59    2.38   0
  -1  -2   9   47.54    2.03   0
  -2  -2   9  973.13    7.21   0
  -2   2   9  893.09    7.75   0
   2   2  -9  996.37    7.65   0
   2  -2  -9  971.44    7.87   0
  -3  -2   9   52.89    2.00   0
  -3   2   9   49.07    2.40   0
   3  -2  -9   52.70    2.14   0
   3   2  -9   56.54    2.05   0
   4  -2  -9    1.45    1.35   0
  -4  -2  -9    2.53    1.48   0
  -4   2   9    1.11    1.27   0
  -4  -2   9    2.20    1.83   0
  -5   2   9    6.55    1.51   0
   5  -2  -9    6.14    1.59   0
  -5  -2  -9    7.98    1.54   0
  -5   2  -9    6.79    1.69   0
  -5  -2   9    8.20    1.43   0
   6   2  -9    5.60    1.76   0
   6  -2  -9   11.64    1.76   0
  -6  -2  -9    7.86    1.71   0
  -6  -2   9    9.89    1.67   0
   7   2  -9    0.95    1.77   0
  -7   2   9    4.24    1.76   0
  -7   2  -9    0.96    1.85   0
  -7  -2  -9    1.22    1.70   0
   0  -3   9 1293.62    9.34   0
   0   3  -9 1174.92    9.13   0
   0  -3  -9 1189.89    9.77   0
   1   3  -9  430.47    5.30   0
  -1   3   9  437.89    5.89   0
   1  -3  -9  445.89    6.20   0
  -1  -3   9  494.73    5.31   0
  -1   3  -9  535.39    5.79   0
  -2  -3   9   37.09    1.80   0
   2   3  -9   40.97    1.88   0
   2  -3  -9   37.79    2.00   0
  -2   3   9   33.94    1.92   0
  -3  -3   9    3.47    1.23   0
   3  -3  -9    2.99    1.81   0
  -3   3   9    2.17    1.71   0
   3   3  -9    2.08    1.86   0
  -4   3   9  277.72    4.34   0
   4   3  -9  254.49    3.93   0
   4  -3  -9  297.26    4.62   0
  -4  -3  -9  296.17    4.05   0
  -4  -3   9  308.63    4.02   0
   5  -3  -9    7.61    1.72   0
   5   3  -9    8.23    1.50   0
  -5   3   9    6.82    1.60   0
  -5  -3   9    7.32    1.46   0
  -5   3  -9    9.02    1.70   0
   6   3  -9    2.35    1.66   0
  -6   3  -9    5.52    1.60   0
   6  -3  -9    4.49    1.65   0
  -6  -3   9    3.66    1.66   0
   7   3  -9    2.30    1.87   0
  -7   3  -9    0.94    1.90   0
  -7   3   9   -0.27    1.74   0
   0  -4   9  106.48    2.83   0
   0  -4  -9   99.80    3.16   0
   0   4  -9  121.09    3.03   0
   1  -4  -9  555.91    7.23   0
  -1   4  -9  583.13    6.39   0
  -1  -4   9  687.06    5.90   0
   1   4  -9  546.89    5.96   0
  -2   4   9   75.69    2.71   0
   2   4  -9   77.61    2.39   0
  -2  -4   9   74.89    2.26   0
   2  -4  -9   62.97    2.42   0
  -3  -4   9  179.47    3.15   0
   3  -4  -9  195.96    3.79   0
  -3   4   9  143.81    3.35   0
   3   4  -9  165.45    3.33   0
  -4   4   9   16.05    1.65   0
  -4   4  -9   17.33    1.77   0
   4   4  -9   17.08    1.71   0
  -4  -4  -9   18.71    1.90   0
   4  -4  -9   17.75    1.73   0
  -4  -4   9   18.40    1.68   0
  -5   4  -9   16.15    2.40   0
  -5   4   9   13.76    2.09   0
   5  -4  -9   13.24    1.83   0
  -5  -4   9   15.44    1.71   0
  -6   4  -9    3.70    2.34   0
   6  -4  -9    3.67    1.81   0
  -6   4   9    2.97    1.60   0
  -6  -4   9    5.39    1.68   0
   0  -5  -9   91.57    3.06   0
   0   5  -9   96.19    2.83   0
   0  -5   9  101.11    2.89   0
  -1   5  -9  202.30    4.04   0
   1  -5  -9  180.97    4.44   0
  -1  -5   9  206.15    3.65   0
   1   5  -9  232.27    3.79   0
  -2   5   9   18.94    2.12   0
  -2   5  -9   20.07    1.67   0
   2   5  -9   17.59    1.58   0
  -2  -5   9   21.84    1.91   0
   2  -5  -9   15.62    1.75   0
   3   5  -9  147.85    2.68   0
  -3  -5  -9  192.23    3.60   0
   3  -5  -9  200.82    4.48   0
  -3   5   9  154.66    3.98   0
  -3  -5   9  194.38    3.15   0
  -4  -5   9    0.99    1.28   0
  -4   5   9    0.62    1.89   0
   4  -5  -9    2.36    2.02   0
  -4   5  -9    4.23    2.06   0
  -5   5  -9   11.64    1.71   0
   5  -5  -9    9.29    1.83   0
  -5   5   9   11.48    2.10   0
   5   5  -9   11.80    1.68   0
   6   5  -9    5.38    1.87   0
  -6   5  -9    5.91    1.87   0
  -6   5   9    5.19    2.31   0
   0   6  -9   38.48    2.05   0
   0  -6   9   56.66    2.41   0
   0  -6  -9   53.38    2.64   0
   1   6  -9   37.08    1.95   0
   1  -6  -9   36.14    2.41   0
  -1   6  -9   36.93    2.11   0
  -1  -6   9   38.87    1.83   0
   2  -6  -9  132.23    4.28   0
  -2   6   9  124.09    3.78   0
   2   6  -9  122.00    2.77   0
  -2  -6   9  142.84    2.92   0
  -2   6  -9  146.22    3.73   0
  -3  -6   9   85.98    2.83   0
   3   6  -9   84.66    2.62   0
  -3  -6  -9   91.68    2.74   0
  -3   6   9   77.75    3.18   0
   3  -6  -9  114.29    3.79   0
  -4  -6   9   56.94    2.21   0
   4  -6  -9   68.00    3.06   0
  -4  -6  -9   56.36    2.41   0
  -4   6   9   45.47    2.87   0
  -4   6  -9   72.22    3.01   0
  -5  -6   9    6.52    1.66   0
   5  -6  -9    5.28    1.95   0
  -5   6   9    5.76    1.76   0
  -5   6  -9    9.00    2.36   0
  -6  -6   9    2.80    1.74   0
  -6   6  -9    3.47    2.52   0
  -6  -6  -9    5.21    1.82   0
   0  -7   9  154.84    3.76   0
   0  -7  -9  135.15    4.03   0
   0   7  -9  156.23    3.79   0
   1  -7  -9   39.37    3.26   0
  -1   7  -9   49.34    2.53   0
   1   7  -9   40.80    2.09   0
  -1  -7   9   46.74    2.06   0
  -2  -7  -9  150.23    3.60   0
   2   7  -9  107.65    2.74   0
  -2   7  -9  165.98    4.04   0
  -2  -7   9  164.20    3.18   0
   2  -7  -9  176.83    5.56   0
  -3  -7   9   34.64    2.32   0
   3  -7  -9   31.69    2.81   0
  -3   7   9   31.97    2.48   0
  -3  -7  -9   30.54    2.05   0
  -3   7  -9   31.66    2.45   0
   3   7  -9   31.17    2.40   0
  -4   7  -9    4.79    1.69   0
  -4   7   9    5.28    2.13   0
   4  -7  -9    6.18    2.36   0
  -4  -7   9    3.27    1.96   0
   4   7  -9    2.29    1.51   0
  -5   7  -9    3.62    1.83   0
  -5   7   9    3.33    1.70   0
  -5  -7  -9    4.59    1.68   0
  -5  -7   9    6.04    1.62   0
  -6   7  -9    2.28    1.96   0
  -6   7   9    1.05    1.72   0
   0   8  -9  104.18    3.83   0
   0  -8   9  137.25    3.69   0
   0  -8  -9   79.69    4.24   0
  -1   8  -9    4.77    1.61   0
  -1  -8   9    6.04    1.81   0
  -1  -8  -9    3.23    1.61   0
   1  -8  -9    4.10    2.07   0
   1   8  -9    5.26    1.39   0
   2   8  -9   33.23    2.05   0
  -2  -8   9   35.94    2.00   0
   2  -8  -9   36.69    3.66   0
  -2  -8  -9   33.79    2.25   0
  -2   8  -9   37.37    2.69   0
   3   8  -9    7.12    1.58   0
  -3  -8  -9   11.10    1.72   0
   3  -8  -9   10.58    2.75   0
  -3   8  -9   13.15    2.24   0
  -3  -8   9    7.35    2.19   0
  -4  -8   9   12.23    2.12   0
  -4  -8  -9    7.61    1.79   0
  -4   8  -9    9.25    2.05   0
  -4   8  -9   10.30    1.82   0
   4   8  -9    8.82    1.63   0
  -4   8   9    6.57    2.27   0
  -5   8  -9    0.44    1.70   0
  -5   8   9    0.39    2.25   0
   0  -9  -9   20.50    2.91   0
   0   9  -9   19.57    2.57   0
   0  -9   9   17.87    1.96   0
   0  -9  -9   16.96    2.71   0
  -1  -9   9   13.01    1.68   0
   1   9  -9   11.13    1.67   0
   1  -9  -9    7.98    3.88   0
  -1  -9  -9   13.20    1.84   0
   1  -9  -9    9.94    3.79   0
  -1   9  -9   11.43    1.86   0
  -2   9  -9    8.63    2.28   0
   2   9  -9    7.82    1.61   0
  -2  -9   9    9.64    2.04   0
  -2  -9  -9   10.14    2.40   0
   3   9  -9   10.29    1.86   0
  -3   9  -9   13.38    2.74   0
  -3  -9  -9   10.99    1.98   0
  -3  -9   9   12.94    1.74   0
  -3   9  -9   14.68    2.57   0
   4   9  -9    5.47    2.47   0
  -4  -9   9    6.39    2.28   0
  -4  -9  -9    5.52    1.77   0
  -4   9  -9    5.18    2.60   0
  -4   9  -9    9.00    2.36   0
  -5   9   9    1.00    2.44   0
   5   9  -9    0.78    1.88   0
  -5   9  -9    3.38    2.47   0
  -5   9  -9    2.30    2.58   0
   0 -10  -9   39.36    4.07   0
   0  10  -9   38.99    2.96   0
   0 -10  -9   25.92    3.73   0
  -1 -10  -9    2.74    2.24   0
  -1  10  -9    1.55    2.25   0
   1  10  -9    1.55    1.50   0
  -1 -10   9    1.71    1.97   0
  -2 -10  -9    5.95    2.35   0
   2  10  -9    6.03    2.30   0
  -2 -10   9    5.12    1.48   0
  -2  10  -9    4.96    2.32   0
  -3  10  -9    9.52    2.80   0
  -3 -10   9   13.97    1.81   0
   3  10  -9   11.18    1.87   0
  -3  10  -9   14.85    3.06   0
  -3 -10  -9   11.74    2.68   0
  -4  10  -9    1.30    2.46   0
   4  10  -9    0.61    1.79   0
  -4 -10  -9    0.61    1.81   0
  -4  10  -9    0.94    2.59   0
  -4 -10   9    0.27    1.71   0
   0  11  -9   66.86    4.20   0
   0 -11  -9   51.35    6.70   0
   0 -11  -9   61.88    7.12   0
   1  11  -9    7.02    2.45   0
  -1  11  -9    7.50    3.28   0
  -1 -11  -9    7.33    2.04   0
  -1 -11   9    8.56    1.60   0
   2  11  -9    0.57    1.82   0
  -2 -11  -9    2.45    1.74   0
  -2 -11   9    1.85    1.58   0
   3  11  -9    3.09    1.98   0
  -3 -11  -9    4.29    1.83   0
  -3 -11   9    4.75    1.85   0
  -4 -11  -9    1.45    1.83   0
   4  11  -9    1.28    2.55   0
  -4 -11   9    0.64    1.67   0
   0  12  -9    9.02    2.98   0
   1  12  -9    2.04    1.73   0
  -1 -12  -9    2.04    2.47   0
  -1 -12  -9    1.47    2.29   0
  -1 -12   9    2.13    2.18   0
   2  12  -9    7.03    2.23   0
  -2 -12  -9    8.63    2.74   0
  -2 -12   9    7.60    2.07   0
  -3 -12   9    2.14    2.43   0
   3  12  -9    2.54    1.99   0
  -3 -12  -9    0.84    1.77   0
  -1 -13  -9    3.67    3.22   0
  -1 -13   9    5.19    2.02   0
  -1 -13  -9    2.86    2.97   0
   0   0  10 1115.32    8.52   0
   0   0 -10 1027.34    7.83   0
  -1   0  10    6.96    1.32   0
   1   0 -10    4.36    1.83   0
  -2   0  10   50.12    2.30   0
   2   0 -10   39.67    2.03   0
  -3   0  10    4.87    1.26   0
   3   0 -10    4.99    1.81   0
  -4   0  10   44.15    2.29   0
   4   0 -10   50.81    1.97   0
  -5   0 -10   14.93    1.69   0
  -5   0  10   16.67    2.24   0
   6   0 -10    1.44    1.63   0
  -7   0 -10    1.59    1.76   0
  -7   0  10    0.83    1.71   0
   0   1 -10  563.62    6.05   0
   0  -1  10  609.96    6.18   0
   0  -1 -10  544.23    6.13   0
   1   1 -10  561.96    5.88   0
  -1  -1  10  560.18    5.77   0
  -1   1  10  553.71    6.09   0
   1  -1 -10  559.02    6.07   0
   2   1 -10  594.28    5.81   0
   2  -1 -10  574.63    5.81   0
  -2   1  10  538.44    5.96   0
  -2  -1  10  711.72    5.59   0
  -3   1  10  197.77    3.35   0
   3  -1 -10  223.52    3.71   0
   3   1 -10  216.71    3.45   0
  -3  -1  10  214.86    3.36   0
  -4  -1  10   79.47    2.43   0
  -4   1  10   97.43    2.67   0
   4   1 -10   85.12    2.53   0
   4  -1 -10   90.02    2.47   0
  -5   1  10    1.94    1.48   0
  -5  -1  10    2.99    1.41   0
   5  -1 -10    2.26    1.54   0
  -5   1 -10    0.50    1.55   0
  -6  -1  10    5.82    1.64   0
   6   1 -10    5.35    1.70   0
  -6   1 -10    4.25    2.39   0
  -6  -1 -10    4.69    1.60   0
  -6   1  10    2.59    1.60   0
   7  -1 -10    1.15    1.89   0
  -7  -1 -10    1.30    1.72   0
  -7   1 -10    2.17    1.79   0
   7   1 -10   -0.01    1.74   0
   0   2 -10  865.31    7.38   0
   0  -2 -10  940.38    7.60   0
   0  -2  10  834.04    7.46   0
   1   2 -10  118.18    2.83   0
   1  -2 -10  126.14    3.31   0
  -1   2 -10  128.19    2.93   0
  -1   2  10  108.91    2.90   0
  -1  -2  10  124.26    2.85   0
  -2  -2  10  281.39    3.91   0
   2  -2 -10  279.57    4.46   0
   2   2 -10  278.39    4.08   0
  -2   2  10  261.64    4.18   0
   3  -2 -10  139.79    3.09   0
  -3  -2  10  112.96    2.78   0
  -3   2  10  128.40    2.92   0
   3   2 -10  134.42    3.06   0
  -4  -2  10    5.75    1.38   0
  -4   2  10    7.08    1.91   0
   4  -2 -10    7.01    1.95   0
  -4  -2 -10    7.79    1.64   0
  -5  -2  10    5.71    1.48   0
  -5  -2 -10    6.79    1.57   0
  -5   2  10    3.55    1.56   0
  -5   2 -10    4.67    1.66   0
   5  -2 -10    5.18    1.52   0
  -6  -2  10    0.17    1.56   0
  -6   2  10    0.61    1.50   0
   6  -2 -10    1.34    1.63   0
  -6   2 -10    1.93    1.59   0
   6   2 -10    0.75    1.62   0
  -7   2  10   -0.30    1.72   0
  -7   2 -10    1.44    1.68   0
   0  -3  10   19.56    1.60   0
   0  -3 -10   18.72    2.06   0
   0   3 -10   16.48    1.62   0
   1   3 -10  502.24    5.64   0
  -1   3 -10  525.87    5.60   0
   1  -3 -10  514.02    6.17   0
  -1   3  10  489.34    5.91   0
  -1  -3  10  521.13    5.56   0
  -2  -3  10  460.93    5.04   0
   2   3 -10  493.53    5.19   0
   2  -3 -10  490.81    5.64   0
  -2   3  10  344.49    4.80   0
  -3  -3  10  106.42    2.55   0
  -3   3  10   98.09    2.66   0
   3  -3 -10  107.76    2.80   0
   3   3 -10  105.28    2.97   0
   4  -3 -10   28.27    1.98   0
  -4  -3  10   26.68    1.84   0
  -4  -3 -10   27.94    1.92   0
  -4   3  10   23.04    1.81   0
   4   3 -10   26.79    1.88   0
   5  -3 -10    0.73    1.42   0
   5   3 -10    1.83    1.49   0
  -5   3  10    2.91    1.98   0
  -5  -3  10    2.84    1.43   0
  -5   3 -10    2.54    1.54   0
  -6  -3  10    2.53    1.58   0
  -6   3 -10    1.75    1.62   0
  -6  -3 -10    2.67    1.67   0
   6  -3 -10    0.30    1.69   0
  -6   3  10    1.16    1.53   0
   0  -4  10  106.74    2.75   0
   0   4 -10  105.31    2.79   0
   0  -4 -10  103.22    2.92   0
   1  -4 -10  878.87    8.12   0
  -1   4 -10 1214.80    8.34   0
  -1  -4  10 1053.87    7.81   0
   1   4 -10 1036.07    7.93   0
  -2  -4  10  155.76    3.19   0
  -2   4  10  130.93    3.47   0
   2   4 -10  138.98    2.97   0
   2  -4 -10  139.14    3.43   0
   3   4 -10   15.96    2.10   0
   3  -4 -10   20.69    1.72   0
  -3  -4  10   19.61    1.52   0
  -3   4  10   15.37    2.00   0
  -4  -4  10    5.54    1.56   0
  -4   4  10    4.63    1.48   0
  -4  -4 -10    8.58    1.68   0
   4   4 -10    6.32    1.57   0
   4  -4 -10    5.36    1.55   0
   5  -4 -10   11.99    1.74   0
  -5   4  10    9.11    1.60   0
  -5  -4  10   10.24    1.64   0
  -5   4 -10   12.63    2.28   0
  -6  -4  10    6.18    1.82   0
   6  -4 -10    9.91    1.86   0
  -6   4  10    7.27    1.77   0
  -6   4 -10   15.47    2.44   0
   0  -5  10   60.25    2.32   0
   0   5 -10   58.00    2.33   0
   0  -5 -10   54.42    2.48   0
  -1   5 -10  330.87    4.95   0
   1  -5 -10  283.51    5.11   0
   1   5 -10  290.50    4.61   0
  -1  -5  10  306.09    4.28   0
  -2   5  10  271.88    4.78   0
  -2  -5  10  288.59    3.81   0
  -2   5 -10  286.78    4.17   0
   2   5 -10  210.49    3.28   0
   2  -5 -10  278.41    4.94   0
  -3   5  10    2.67    1.80   0
  -3  -5 -10    2.77    1.49   0
  -3  -5  10    2.30    1.26   0
   3   5 -10    2.58    1.85   0
   3  -5 -10    2.30    1.83   0
  -4  -5  10   53.15    2.39   0
   4  -5 -10   40.39    2.28   0
  -4   5  10   34.19    2.18   0
   4   5 -10   48.99    2.52   0
  -5   5 -10    4.18    1.51   0
   5  -5 -10    4.70    2.16   0
  -5   5  10    2.77    1.36   0
   5   5 -10    4.04    1.55   0
   6  -5 -10    2.24    1.86   0
   6   5 -10    2.03    1.80   0
  -6   5 -10    2.04    1.86   0
  -6   5  10    1.22    1.68   0
   0  -6  10   19.65    1.63   0
   0   6 -10   19.88    2.00   0
   0  -6 -10   19.52    2.09   0
   1  -6 -10   58.78    2.82   0
   1   6 -10   61.84    2.31   0
  -1   6 -10   65.42    2.55   0
  -1  -6  10   69.74    2.55   0
  -2   6 -10   28.33    1.87   0
   2   6 -10   23.99    2.19   0
  -2   6  10   27.61    2.46   0
   2  -6 -10   25.54    2.09   0
  -2  -6  10   27.58    2.05   0
  -3  -6  10   13.04    1.55   0
   3   6 -10   12.23    1.61   0
  -3   6  10    9.62    2.30   0
   3  -6 -10   15.09    2.31   0
  -3  -6 -10   10.16    1.60   0
  -4  -6  10   43.98    2.03   0
  -4   6 -10   41.05    2.39   0
   4  -6 -10   42.12    2.44   0
  -4  -6 -10   38.02    2.13   0
   4   6 -10   48.82    2.49   0
  -4   6  10   32.06    2.30   0
  -5   6 -10    1.25    1.70   0
  -5   6  10    2.27    1.59   0
   5  -6 -10    2.48    2.33   0
  -5  -6  10    2.22    1.55   0
   5   6 -10   -1.13    1.58   0
  -6  -6  10    3.38    1.63   0
  -6   6 -10    4.91    1.82   0
  -6   6  10    3.48    1.68   0
   0  -7 -10   39.24    2.62   0
   0  -7  10   42.62    2.18   0
   0   7 -10   42.07    2.20   0
  -1  -7  10   24.17    2.05   0
   1   7 -10   23.02    2.05   0
  -1   7 -10   15.10    1.77   0
   1  -7 -10   16.82    1.97   0
   2   7 -10   72.10    2.94   0
  -2  -7  10   95.23    2.80   0
   2  -7 -10   75.62    3.32   0
  -2   7 -10   85.51    3.01   0
  -2  -7 -10   80.59    3.13   0
  -3   7 -10   18.72    1.77   0
  -3  -7  10   14.68    1.75   0
   3  -7 -10   16.04    2.50   0
  -3  -7 -10   17.41    1.92   0
  -3   7  10   17.22    2.24   0
   3   7 -10   17.62    2.47   0
   4  -7 -10   34.28    2.89   0
  -4  -7  10   25.11    1.80   0
   4   7 -10   26.59    1.84   0
  -4   7 -10   37.18    2.84   0
  -4   7  10   18.66    2.08   0
  -5  -7  10    1.64    1.49   0
  -5   7 -10    1.01    2.41   0
  -5  -7 -10    2.47    1.67   0
   5  -7 -10    2.10    1.82   0
  -5   7  10    1.16    1.61   0
  -6   7  10   -0.71    2.42   0
  -6   7 -10    0.50    2.63   0
   0  -8  10  336.86    5.31   0
   0   8 -10  299.61    5.21   0
   0  -8 -10  266.64    5.97   0
  -1  -8 -10   38.24    2.73   0
  -1  -8  10   42.13    2.29   0
   1   8 -10   29.00    2.34   0
  -1   8 -10   29.67    2.06   0
   1  -8 -10   41.47    3.21   0
  -2  -8 -10   35.40    2.20   0
   2   8 -10   44.12    2.61   0
   2  -8 -10   52.93    3.77   0
  -2  -8  10   56.91    2.48   0
  -2   8 -10   44.04    2.39   0
   3  -8 -10   18.39    2.78   0
  -3  -8 -10   12.77    1.90   0
  -3  -8  10   13.93    1.72   0
  -3   8 -10   16.91    1.89   0
   3   8 -10   12.23    1.84   0
   4  -8 -10    3.89    2.39   0
  -4   8  10    2.50    2.10   0
   4   8 -10    3.08    1.62   0
  -4  -8  10    3.86    2.14   0
  -4  -8 -10    2.57    1.72   0
  -4   8 -10    3.11    2.40   0
  -4   8 -10    2.13    1.51   0
  -5   8  10    2.68    1.76   0
  -5   8 -10    5.81    2.57   0
   5   8 -10    7.40    1.82   0
   0  -9 -10  109.92    4.82   0
   0  -9 -10   77.40    4.00   0
   0   9 -10   91.26    3.33   0
   0  -9  10  130.42    3.77   0
   1  -9 -10   30.59    4.34   0
  -1  -9 -10   40.42    2.98   0
  -1  -9  10   44.11    2.25   0
   1   9 -10   35.26    2.24   0
  -1   9 -10   34.18    2.54   0
   1  -9 -10   33.49    4.21   0
  -2   9 -10   20.83    2.74   0
   2   9 -10   20.45    1.95   0
  -2  -9  10   27.20    1.95   0
  -2  -9 -10   23.11    2.03   0
  -3   9 -10  120.79    4.51   0
   3   9 -10  106.66    3.06   0
  -3  -9  10  126.24    3.10   0
  -3  -9 -10   97.46    3.41   0
  -4  -9  10    0.52    1.50   0
   4   9 -10    1.02    2.36   0
  -4  -9 -10    1.71    1.62   0
  -4   9 -10    1.69    2.48   0
  -4   9 -10    1.71    1.59   0
   5   9 -10    4.77    1.98   0
  -5   9  10    4.48    2.54   0
  -5  -9 -10    4.77    1.98   0
  -5   9 -10    5.66    2.56   0
  -5   9 -10    4.36    2.03   0
   0 -10 -10   13.03    2.80   0
   0 -10 -10   15.49    2.72   0
   0  10 -10   18.17    2.22   0
  -1 -10 -10   28.21    2.99   0
   1  10 -10   25.69    2.75   0
  -1 -10  10   34.06    2.66   0
  -1  10 -10   30.52    2.94   0
   2  10 -10    0.73    1.53   0
  -2 -10 -10    0.65    1.51   0
  -2 -10  10    1.92    1.34   0
  -2  10 -10    0.82    2.10   0
  -3 -10 -10    1.78    2.35   0
  -3 -10  10    0.73    1.48   0
   3  10 -10   -0.19    2.28   0
  -3  10 -10    0.48    2.46   0
  -3  10 -10    0.18    2.24   0
  -4  10 -10    2.95    2.53   0
  -4 -10  10    1.03    1.67   0
  -4 -10 -10    3.49    1.87   0
  -4  10 -10    1.91    2.44   0
   4  10 -10    2.47    1.77   0
   0  11 -10    4.35    2.59   0
   0 -11 -10    3.09    2.67   0
   0 -11 -10    2.05    2.51   0
   1  11 -10    2.52    2.28   0
  -1  11 -10    1.22    2.45   0
  -1 -11 -10    1.99    1.78   0
  -1 -11 -10    2.00    2.08   0
  -1 -11  10    2.55    1.56   0
  -2 -11  10   28.30    2.29   0
  -2  11 -10   26.97    4.69   0
   2  11 -10   19.33    2.15   0
  -2 -11 -10   22.04    2.88   0
  -2  11 -10   18.54    4.50   0
   3  11 -10   -0.12    1.77   0
  -3 -11 -10    1.17    1.69   0
  -3 -11  10    1.52    1.63   0
   4  11 -10    5.12    1.89   0
  -4  11 -10    2.26    3.79   0
  -4 -11  10    2.10    1.75   0
  -4 -11 -10    2.73    1.96   0
  -4  11 -10    2.18    3.96   0
   0  12 -10   15.03    3.31   0
   1  12 -10    1.33    2.56   0
  -1 -12 -10    2.97    2.47   0
  -1 -12  10    2.73    2.39   0
  -1 -12 -10    0.21    2.27   0
   2  12 -10    7.77    2.82   0
  -2 -12  10    6.38    1.96   0
  -2 -12 -10    6.12    2.22   0
   3  12 -10   -0.56    1.85   0
  -3 -12 -10    1.02    1.97   0
  -3 -12  10    2.29    2.51   0
   1  13 -10    5.73    3.06   0
  -1 -13 -10    5.26    3.03   0
  -1 -13  10   11.59    2.81   0
  -1 -13 -10    6.65    3.06   0
   1   0 -11  278.28    4.11   0
  -1   0  11  324.05    4.06   0
  -2   0  11 1147.02    7.67   0
   2   0 -11 1195.11    7.90   0
  -3   0  11   53.52    2.32   0
   3   0 -11   56.66    2.39   0
   4   0 -11   14.88    1.55   0
  -4   0  11   13.36    1.38   0
  -5   0  11   22.72    1.80   0
  -5   0 -11   29.00    1.84   0
  -6   0 -11   11.68    1.83   0
  -7   0  11    3.35    1.67   0
  -7   0 -11    0.74    1.85   0
   0   1 -11  113.08    2.78   0
   0  -1  11  110.18    2.74   0
   0  -1 -11  107.09    3.02   0
  -1   1 -11  212.58    3.55   0
   1   1 -11  204.60    3.71   0
  -1  -1  11  201.01    3.54   0
  -1   1  11  200.75    3.60   0
   1  -1 -11  211.55    3.70   0
  -2  -1  11  406.13    4.60   0
  -2   1  11  427.66    5.07   0
   2   1 -11  412.44    4.69   0
   2  -1 -11  279.15    3.74   0
  -3  -1  11   22.23    1.54   0
  -3   1  11   19.19    1.93   0
   3   1 -11   17.81    1.55   0
   3  -1 -11   21.58    1.60   0
   4  -1 -11   59.66    2.12   0
  -4   1  11   53.44    2.04   0
   4   1 -11   54.21    2.21   0
  -4  -1  11   51.74    2.51   0
   5  -1 -11   14.38    1.77   0
  -5   1 -11   17.55    1.76   0
  -5  -1  11   14.10    2.07   0
  -5  -1 -11   15.34    2.25   0
  -5   1  11   12.33    2.20   0
   6   1 -11   11.49    1.84   0
  -6   1  11   11.15    1.79   0
  -6  -1 -11   16.27    1.91   0
  -6   1 -11   15.49    1.90   0
  -6  -1  11   13.37    1.75   0
   7   1 -11    2.12    2.62   0
  -7   1 -11    3.02    1.93   0
  -7  -1 -11    1.98    2.65   0
   7  -1 -11    2.66    1.90   0
   0  -2  11  104.90    2.67   0
   0   2 -11  106.14    2.68   0
   0  -2 -11   99.02    2.77   0
  -1  -2  11  480.79    5.30   0
  -1   2  11  449.84    5.32   0
  -1   2 -11  489.90    5.31   0
   1   2 -11  486.70    5.31   0
   1  -2 -11  449.18    5.53   0
   2   2 -11  288.42    3.97   0
  -2  -2  11  345.34    4.00   0
   2  -2 -11  272.35    4.23   0
  -2   2  11  301.93    4.08   0
  -3  -2  11  101.38    2.55   0
  -3   2  11   87.04    2.49   0
   3  -2 -11   91.36    2.87   0
   3   2 -11  100.47    2.88   0
  -4  -2  11   36.27    1.76   0
   4  -2 -11   39.30    2.42   0
  -4   2  11   34.81    1.88   0
   4   2 -11   28.92    2.33   0
  -5  -2  11   11.42    1.53   0
   5   2 -11   10.97    1.56   0
  -5  -2 -11   10.96    1.74   0
   5  -2 -11   10.10    1.75   0
  -5   2 -11   11.71    1.79   0
  -5   2  11   12.12    2.15   0
  -6  -2  11    1.85    1.47   0
   6  -2 -11   -0.27    1.75   0
   6   2 -11    0.61    1.60   0
  -6   2 -11    0.52    1.73   0
  -6   2  11   -0.04    1.59   0
  -7   2  11   -0.66    1.78   0
  -7   2 -11   -0.67    2.53   0
   0  -3 -11   10.77    1.75   0
   0  -3  11    8.85    1.40   0
   0   3 -11    9.38    1.36   0
  -1  -3  11  251.53    3.86   0
   1   3 -11  225.83    3.80   0
  -1   3 -11  233.19    3.65   0
  -1   3  11  228.83    4.16   0
   1  -3 -11  223.69    4.18   0
  -2   3  11   58.10    2.23   0
  -2  -3  11   65.31    2.18   0
   2   3 -11   67.06    2.67   0
   2  -3 -11   64.14    2.60   0
   3  -3 -11   31.15    1.83   0
  -3  -3  11   32.57    1.65   0
   3   3 -11   28.55    2.16   0
  -3   3  11   30.63    1.77   0
  -4  -3  11   50.13    2.18   0
   4   3 -11   47.72    2.22   0
   4  -3 -11   48.33    2.19   0
  -4  -3 -11   55.20    2.42   0
  -4   3  11   55.70    2.48   0
  -5  -3  11   15.58    1.67   0
  -5   3 -11   16.07    1.89   0
  -5  -3 -11   16.03    1.83   0
   5  -3 -11   16.84    1.79   0
  -5   3  11   18.21    1.86   0
   5   3 -11   19.68    1.79   0
  -6  -3 -11    3.02    1.73   0
  -6   3  11    2.44    1.60   0
  -6  -3  11    2.46    1.62   0
  -6   3 -11    3.58    1.76   0
   6  -3 -11    3.30    1.78   0
   0  -4 -11    0.63    1.14   0
   0   4 -11    1.41    1.46   0
   0  -4  11    0.59    1.48   0
   1   4 -11  275.45    4.28   0
  -1   4 -11  277.35    4.12   0
   1  -4 -11  260.72    4.57   0
  -1  -4  11  263.16    3.82   0
  -2   4  11   96.65    2.79   0
   2   4 -11  102.40    2.67   0
  -2   4 -11  105.62    2.61   0
   2  -4 -11  100.42    2.91   0
  -2  -4  11  105.74    2.57   0
  -3   4  11   22.67    1.60   0
  -3  -4  11   23.65    1.98   0
   3  -4 -11   25.17    2.08   0
   3   4 -11   22.40    2.02   0
  -4  -4  11   60.04    2.02   0
  -4   4  11   59.96    2.43   0
   4   4 -11   71.02    2.41   0
   4  -4 -11   73.01    2.60   0
  -4  -4 -11   83.15    2.45   0
  -5   4 -11    2.42    2.21   0
  -5   4  11    3.26    1.50   0
   5  -4 -11    3.91    1.53   0
  -5  -4 -11    4.46    1.64   0
  -6  -4  11   -0.35    1.67   0
   6  -4 -11    3.52    1.76   0
   6   4 -11    3.51    1.67   0
  -6   4  11    2.48    2.16   0
  -6   4 -11    2.47    2.37   0
  -6  -4 -11    0.97    1.74   0
   0   5 -11  480.59    5.49   0
   0  -5 -11  403.74    5.74   0
   0  -5  11  545.04    5.48   0
  -1  -5  11   19.51    1.89   0
  -1   5 -11   18.62    2.00   0
   1  -5 -11   16.79    2.18   0
   1   5 -11   15.15    1.55   0
  -2   5  11   89.03    2.99   0
   2   5 -11  100.77    2.76   0
  -2  -5  11  108.04    2.69   0
   2  -5 -11   80.89    2.69   0
  -2   5 -11   92.06    2.50   0
  -3  -5  11   47.82    1.92   0
   3   5 -11   51.73    2.26   0
   3  -5 -11   50.89    2.29   0
  -3   5  11   38.72    2.13   0
  -4   5  11   33.00    2.62   0
   4   5 -11   25.64    1.80   0
  -4  -5  11   43.63    1.89   0
   4  -5 -11   42.86    2.80   0
  -5  -5  11   12.87    1.76   0
  -5   5 -11   16.26    1.99   0
  -5  -5 -11   16.48    1.94   0
   5   5 -11   12.27    1.84   0
  -5   5  11   11.10    1.84   0
   5  -5 -11   17.60    2.01   0
  -6   5 -11    5.17    1.86   0
   6  -5 -11    4.33    1.92   0
  -6   5  11    4.17    1.63   0
   6   5 -11    8.11    2.53   0
   0   6 -11  125.83    3.09   0
   0  -6 -11   93.96    3.18   0
   0  -6  11  104.67    2.85   0
  -1  -6  11   28.47    1.72   0
   1  -6 -11   24.51    2.31   0
  -1   6 -11   25.02    1.73   0
   1   6 -11   22.14    1.67   0
  -2   6 -11  127.70    3.36   0
   2   6 -11  116.01    3.23   0
  -2  -6  11  115.19    2.78   0
  -2   6  11  113.23    3.45   0
   2  -6 -11  111.16    3.84   0
  -3  -6 -11   59.04    2.42   0
  -3  -6  11   56.26    2.10   0
   3  -6 -11   47.56    2.59   0
  -3   6 -11   66.97    2.39   0
  -3   6  11   45.71    2.56   0
   3   6 -11   52.09    2.22   0
  -4   6  11    9.67    2.14   0
   4  -6 -11   10.23    2.38   0
  -4  -6 -11    9.31    1.77   0
  -4  -6  11    9.28    1.52   0
   4   6 -11    9.84    1.54   0
  -5  -6  11    1.08    1.45   0
   5   6 -11    0.50    1.61   0
  -5  -6 -11    1.01    1.57   0
   5  -6 -11    0.99    1.52   0
  -5   6  11   -1.48    2.09   0
  -5   6 -11    1.26    1.54   0
   6  -6 -11    2.19    1.99   0
  -6  -6  11    5.15    1.70   0
  -6   6  11    1.95    1.61   0
  -6   6 -11    1.63    1.88   0
   6   6 -11    2.92    1.77   0
   0  -7 -11  138.78    3.96   0
   0  -7  11  217.65    3.87   0
   0   7 -11  153.01    3.65   0
  -1  -7  11  160.00    3.46   0
   1  -7 -11  130.07    4.25   0
  -1   7 -11  148.84    3.97   0
   1   7 -11  136.05    3.25   0
   2   7 -11   59.70    2.32   0
  -2  -7  11   66.47    2.24   0
   2  -7 -11   67.24    3.28   0
  -2   7 -11   55.74    2.54   0
  -3   7  11   71.06    3.26   0
   3   7 -11   76.96    3.05   0
  -3  -7  11   81.87    2.55   0
   3  -7 -11   85.49    3.65   0
  -3   7 -11   87.83    2.78   0
  -3  -7 -11   76.11    3.22   0
  -4  -7  11    1.78    1.45   0
  -4   7 -11    2.73    1.76   0
   4   7 -11    1.20    1.49   0
  -4   7  11    1.33    1.52   0
   4  -7 -11    2.06    1.66   0
  -5   7  11    1.58    2.14   0
  -5   7 -11    1.91    1.72   0
  -5  -7 -11    1.95    1.73   0
  -5  -7  11    0.72    1.57   0
   5  -7 -11    0.49    2.49   0
   5   7 -11    1.47    1.60   0
   6   7 -11    3.49    1.88   0
  -6  -7  11    0.78    2.34   0
  -6   7 -11    3.92    2.75   0
  -6   7  11    2.03    2.52   0
   0   8 -11    2.22    2.07   0
   0  -8  11    3.35    2.02   0
   0  -8 -11    0.93    2.02   0
  -1   8 -11   61.22    2.87   0
   1  -8 -11   41.99    3.05   0
  -1  -8  11   54.46    2.17   0
   1   8 -11   46.30    2.26   0
   2  -8 -11   24.21    2.90   0
   2   8 -11   20.99    2.30   0
  -2  -8  11   26.31    1.68   0
  -2   8 -11   27.50    2.40   0
  -2  -8 -11   24.01    2.09   0
  -3  -8 -11   60.31    2.67   0
   3  -8 -11   68.34    3.85   0
   3   8 -11   50.71    2.46   0
  -3   8 -11   72.33    3.16   0
  -3  -8  11   62.46    2.34   0
   4  -8 -11    3.63    2.35   0
  -4  -8 -11    2.94    1.71   0
   4   8 -11    3.37    1.55   0
  -4  -8  11    2.25    1.51   0
  -4   8  11    2.11    1.50   0
  -4   8 -11    3.12    2.12   0
  -4   8 -11    2.90    1.84   0
  -5   8 -11    3.37    2.05   0
   5   8 -11    1.44    1.75   0
  -5   8  11    2.79    2.41   0
   0  -9 -11  177.17    5.74   0
   0  -9 -11  159.44    5.33   0
   0   9 -11  169.10    4.64   0
   0  -9  11  188.64    4.64   0
  -1  -9 -11   83.39    3.72   0
  -1  -9  11   87.95    2.81   0
   1   9 -11   78.37    2.88   0
   1  -9 -11   64.90    4.71   0
  -1   9 -11   86.81    3.76   0
  -2  -9 -11    7.87    1.77   0
  -2   9 -11    6.37    2.18   0
   2   9 -11    4.71    2.16   0
  -2  -9  11    6.26    1.49   0
   2  -9 -11    8.16    2.99   0
  -3   9 -11   23.23    2.65   0
   3  -9 -11   19.01    3.70   0
   3   9 -11   14.84    1.76   0
  -3  -9  11   15.56    1.81   0
  -3  -9 -11   17.20    2.03   0
  -4   9 -11    1.06    2.58   0
   4   9 -11    4.15    2.45   0
  -4  -9 -11    3.92    1.79   0
  -4  -9  11    4.88    1.67   0
  -4   9 -11    5.79    2.35   0
  -5  -9  11    5.57    2.46   0
  -5   9 -11    8.45    2.76   0
  -5  -9 -11    6.62    1.96   0
  -5   9 -11    6.47    1.89   0
  -5   9  11    3.21    2.57   0
   5   9 -11    2.95    2.00   0
   0 -10 -11    1.12    2.03   0
   0  10 -11    0.41    2.11   0
   0 -10 -11    1.22    1.62   0
   1  10 -11   23.57    2.24   0
  -1 -10 -11   22.06    2.97   0
   1 -10 -11   19.46    4.97   0
  -1  10 -11   28.15    2.89   0
   1 -10 -11   20.29    4.96   0
  -1 -10  11   34.13    2.59   0
  -2 -10  11   33.76    2.57   0
  -2 -10 -11   22.42    2.32   0
   2  10 -11   22.24    2.13   0
  -2  10 -11   26.27    2.95   0
   3  10 -11    2.23    2.24   0
  -3 -10 -11    1.05    2.28   0
  -3  10 -11    1.59    2.25   0
  -3 -10  11    2.52    2.12   0
  -3  10 -11    1.82    1.78   0
  -4  10 -11   11.10    2.58   0
  -4 -10  11    8.36    1.81   0
   4  10 -11    6.13    1.80   0
  -4  10 -11    5.34    2.10   0
  -4 -10 -11    6.12    1.89   0
   0  11 -11   57.15    3.58   0
   0 -11 -11   36.25    4.55   0
   0 -11 -11   37.37    4.17   0
  -1 -11 -11    3.23    2.20   0
  -1 -11  11    5.69    2.22   0
   1  11 -11    4.96    1.79   0
  -1 -11 -11    2.25    1.80   0
  -1  11 -11    4.45    2.47   0
  -2 -11 -11    4.49    1.95   0
   2  11 -11    6.10    2.44   0
  -2  11 -11    6.37    3.21   0
  -2 -11  11    7.18    1.80   0
  -3 -11 -11    5.29    1.89   0
   3  11 -11    8.04    2.44   0
  -3  11 -11    4.41    3.45   0
  -3 -11  11    3.73    1.71   0
  -3  11 -11    3.03    3.23   0
   0  12 -11    0.07    2.45   0
  -1 -12 -11    0.34    1.70   0
  -1  12 -11    0.29    3.11   0
  -1 -12 -11    0.22    2.22   0
   1  12 -11    1.58    2.55   0
  -1 -12  11    0.51    1.69   0
   2  12 -11   15.99    2.41   0
  -2 -12  11   20.15    2.23   0
  -2 -12 -11   13.33    3.18   0
   0  13 -11    8.45    3.23   0
   1  13 -11    6.45    2.99   0
  -1 -13 -11    1.84    2.62   0
  -1 -13  11    5.09    1.96   0
  -1 -13 -11    4.16    2.92   0
   0   0 -12  495.99    5.30   0
  -1   0  12   23.83    2.09   0
   1   0 -12   23.89    2.15   0
  -2   0  12  894.12    7.03   0
   2   0 -12  897.28    7.02   0
  -3   0  12   -0.15    1.21   0
   3   0 -12    1.56    1.73   0
  -4   0  12   25.17    1.99   0
   4   0 -12   25.00    1.64   0
  -5   0  12    1.04    1.26   0
   5   0 -12   -1.01    1.35   0
  -5   0 -12   -0.07    1.47   0
  -6   0 -12    4.52    1.72   0
  -6   0  12    4.77    1.62   0
   7   0 -12    0.76    1.82   0
  -7   0  12    1.77    1.66   0
  -7   0 -12    0.88    2.62   0
   0   1 -12  360.96    4.44   0
   0  -1 -12  338.96    4.52   0
   0  -1  12  407.23    4.42   0
  -1  -1  12  135.63    2.89   0
   1   1 -12  143.47    2.99   0
   1  -1 -12  136.91    3.32   0
  -1   1 -12  127.43    2.83   0
  -1   1  12  145.73    3.15   0
  -2  -1  12  111.67    2.96   0
  -2   1  12  102.54    2.72   0
   2   1 -12  106.17    2.66   0
   2  -1 -12  106.79    2.70   0
  -3   1  12   92.04    2.48   0
  -3  -1  12   95.86    2.27   0
   3   1 -12   93.19    2.55   0
   3  -1 -12   99.59    2.56   0
  -4  -1  12  134.78    2.97   0
  -4   1  12  127.23    2.77   0
   4   1 -12  138.56    3.05   0
   4  -1 -12  132.30    2.89   0
  -5  -1  12    6.81    1.51   0
  -5   1  12    6.99    1.56   0
   5  -1 -12    6.78    1.60   0
  -5  -1 -12    5.36    1.66   0
  -5   1 -12    7.36    1.62   0
   5   1 -12    4.85    1.42   0
  -6  -1  12    3.73    1.56   0
  -6   1 -12    3.64    1.70   0
   6  -1 -12    5.14    1.70   0
  -6  -1 -12    3.48    2.51   0
  -6   1  12    4.19    1.56   0
   6   1 -12    4.98    2.39   0
   7   1 -12    1.34    1.87   0
   7  -1 -12   -0.34    2.58   0
  -7  -1 -12    1.64    1.87   0
   0   2 -12   47.67    2.00   0
   0  -2  12   47.77    2.01   0
   0  -2 -12   47.80    2.04   0
   1   2 -12  327.82    4.37   0
  -1  -2  12  357.01    4.18   0
  -1   2  12  309.42    4.48   0
   1  -2 -12  333.91    4.54   0
  -1   2 -12  310.46    4.21   0
   2  -2 -12   52.54    2.53   0
  -2  -2  12   49.82    1.99   0
   2   2 -12   48.32    2.01   0
  -2   2  12   46.77    2.08   0
  -3  -2  12   91.56    2.38   0
   3   2 -12  106.08    2.78   0
  -3   2  12   90.95    2.80   0
   3  -2 -12  100.06    2.59   0
  -4  -2  12    9.71    1.93   0
  -4   2  12    9.03    1.90   0
   4   2 -12    4.06    1.43   0
   4  -2 -12    6.56    2.06   0
  -5   2 -12    9.60    1.86   0
  -5  -2 -12   11.11    1.72   0
  -5  -2  12   11.73    2.13   0
   5   2 -12   10.57    1.65   0
   5  -2 -12   11.15    1.75   0
  -5   2  12    7.38    1.64   0
  -6  -2  12    3.84    1.57   0
  -6   2 -12    2.27    1.75   0
   6  -2 -12    2.74    1.78   0
  -6   2  12    2.72    1.63   0
   6   2 -12    3.19    2.33   0
  -6  -2 -12    1.05    1.74   0
   0  -3 -12  189.48    3.53   0
   0  -3  12  237.92    3.73   0
   0   3 -12  246.96    3.74   0
  -1   3 -12   39.01    2.12   0
  -1  -3  12   38.01    1.85   0
   1   3 -12   34.18    1.85   0
   1  -3 -12   31.27    1.87   0
  -1   3  12   31.13    1.81   0
   2  -3 -12  160.93    3.52   0
  -2  -3  12  168.92    3.31   0
  -2   3  12  151.56    3.27   0
   2   3 -12  184.19    3.36   0
  -3  -3  12   78.49    2.20   0
   3   3 -12   68.92    2.59   0
   3  -3 -12   89.18    2.71   0
  -3   3  12   55.11    2.02   0
  -4   3  12   14.23    1.63   0
   4   3 -12   17.89    1.69   0
  -4  -3  12   18.49    2.18   0
   4  -3 -12   17.23    1.71   0
   5  -3 -12   35.77    2.28   0
  -5  -3 -12   36.09    2.17   0
  -5   3  12   26.54    2.05   0
   5   3 -12   38.14    2.12   0
  -5   3 -12   35.45    2.34   0
  -5  -3  12   39.75    2.45   0
  -6  -3 -12   -1.38    2.43   0
  -6   3  12    0.62    1.50   0
   6   3 -12    2.15    1.72   0
  -6  -3  12    0.43    1.59   0
  -6   3 -12    1.53    1.72   0
   6  -3 -12    1.58    1.68   0
   0  -4 -12    1.91    1.20   0
   0   4 -12    1.59    1.18   0
   0  -4  12    3.21    1.11   0
   1   4 -12  331.92    4.44   0
  -1  -4  12  345.30    4.55   0
  -1   4 -12  375.69    4.78   0
   1  -4 -12  315.31    4.73   0
  -2   4 -12  250.10    3.59   0
  -2  -4  12  247.14    3.71   0
   2   4 -12  237.46    3.60   0
  -2   4  12  217.41    4.00   0
   2  -4 -12  236.05    4.09   0
  -3   4  12   16.53    2.03   0
  -3  -4  12   19.64    1.60   0
   3   4 -12   18.26    2.04   0
   3  -4 -12   20.75    2.11   0
  -4  -4 -12   60.98    2.75   0
  -4  -4  12   44.98    2.63   0
   4   4 -12   42.66    2.06   0
   4  -4 -12   43.86    2.20   0
  -4   4  12   34.88    2.09   0
   5  -4 -12    0.38    1.44   0
  -5   4 -12    1.25    2.22   0
  -5   4  12   -0.77    2.00   0
  -5  -4 -12   -0.22    1.61   0
   5   4 -12   -1.94    1.50   0
  -6  -4  12    0.17    1.60   0
   6   4 -12    0.73    1.68   0
   6  -4 -12    0.63    1.74   0
  -6   4 -12    1.02    1.80   0
  -6   4  12    1.39    2.24   0
  -6  -4 -12    1.64    1.73   0
   0  -5 -12   36.11    2.37   0
   0   5 -12   39.21    1.93   0
   0  -5  12   41.24    1.92   0
  -1  -5  12   90.42    2.45   0
   1  -5 -12   83.86    3.14   0
  -1   5 -12  114.00    2.80   0
   1   5 -12   84.55    2.79   0
  -2   5 -12  124.74    2.79   0
  -2  -5  12  136.81    2.76   0
   2   5 -12  160.94    3.20   0
  -2   5  12  120.28    3.34   0
   2  -5 -12  134.36    3.47   0
  -3  -5  12   13.90    1.43   0
  -3   5  12   14.26    2.01   0
   3   5 -12   18.64    2.02   0
   3  -5 -12   14.24    2.10   0
  -4  -5  12   34.10    1.88   0
   4   5 -12   31.00    1.92   0
   4  -5 -12   33.06    2.15   0
  -4   5  12   26.40    1.96   0
  -4  -5 -12   32.46    2.00   0
  -5   5 -12    7.71    1.73   0
  -5  -5 -12    6.42    1.65   0
  -5  -5  12    8.03    1.63   0
   5  -5 -12    6.88    1.73   0
  -5   5  12    8.15    2.11   0
   5   5 -12    8.43    2.34   0
   6  -5 -12   -0.67    1.78   0
   6   5 -12   -0.54    1.72   0
  -6  -5  12   -0.50    2.27   0
  -6   5 -12    0.95    2.40   0
  -6   5  12    0.83    1.50   0
  -6  -5 -12    0.99    1.76   0
   0  -6  12    8.64    1.80   0
   0   6 -12    6.67    1.37   0
   0  -6 -12    5.70    1.33   0
  -1  -6  12  116.56    2.76   0
   1  -6 -12  110.69    3.22   0
  -1   6 -12  121.29    2.96   0
   1   6 -12  110.54    2.69   0
   2   6 -12    5.69    1.90   0
  -2  -6  12    6.67    1.32   0
  -2   6 -12    8.87    1.47   0
   2  -6 -12    6.85    1.60   0
  -3  -6  12   15.41    2.01   0
  -3   6 -12   16.35    1.63   0
   3  -6 -12   12.79    1.78   0
  -3  -6 -12   16.67    1.85   0
   3   6 -12   16.93    1.63   0
  -3   6  12   12.50    1.71   0
   4  -6 -12   -0.04    1.45   0
  -4   6  12    0.84    1.39   0
   4   6 -12    0.22    1.29   0
  -4  -6 -12    0.93    1.62   0
  -4  -6  12   -0.18    1.73   0
  -5   6 -12    6.17    1.85   0
   5  -6 -12    4.76    1.77   0
  -5  -6 -12    4.63    1.77   0
   5   6 -12    5.44    1.65   0
  -5  -6  12    5.20    1.57   0
  -5   6  12    5.34    1.60   0
   6  -6 -12    4.07    1.91   0
  -6  -6  12    4.62    1.65   0
  -6   6 -12    4.81    1.89   0
  -6  -6 -12    3.61    1.79   0
  -6   6  12    2.78    1.77   0
   6   6 -12    4.52    1.90   0
   0   7 -12    2.22    1.30   0
   0  -7  12    1.80    1.26   0
   0  -7 -12    1.60    1.32   0
  -1  -7  12    7.68    1.34   0
  -1   7 -12    5.03    1.32   0
   1  -7 -12    6.17    2.12   0
   1   7 -12    3.78    1.42   0
  -2   7 -12    7.46    1.46   0
   2   7 -12    7.60    1.49   0
  -2  -7  12    9.82    1.43   0
   2  -7 -12    7.84    1.58   0
  -3  -7  12    2.46    1.52   0
   3   7 -12    2.68    2.21   0
   3  -7 -12    3.35    2.10   0
  -3   7  12    2.18    1.98   0
  -3   7 -12    3.57    1.94   0
  -3  -7 -12    4.39    2.24   0
   4   7 -12    8.21    1.68   0
  -4  -7 -12    9.60    1.80   0
   4  -7 -12    8.40    1.90   0
  -4  -7  12   10.98    1.58   0
  -4   7  12    8.24    2.30   0
   5   7 -12    3.48    1.68   0
   5  -7 -12    3.55    1.93   0
  -5   7  12    2.85    2.31   0
  -5  -7  12    1.24    1.58   0
  -5  -7 -12    5.84    2.32   0
  -5   7 -12    2.40    1.76   0
   0  -8 -12   11.30    1.77   0
   0  -8  12   12.91    1.73   0
   0   8 -12   14.34    2.34   0
   1  -8 -12   18.03    2.40   0
  -1   8 -12   17.63    1.81   0
  -1  -8  12   19.13    1.69   0
   1   8 -12   20.19    1.76   0
  -2  -8 -12   19.75    1.97   0
   2   8 -12   14.45    1.73   0
   2  -8 -12   15.42    2.22   0
  -2   8 -12   21.62    2.23   0
  -2  -8  12   17.83    1.66   0
  -3   8 -12   20.92    2.39   0
  -3  -8 -12   17.49    2.08   0
   3  -8 -12   14.22    2.15   0
  -3  -8  12   13.79    1.56   0
   3   8 -12   15.42    1.87   0
  -4   8 -12    1.73    2.06   0
   4  -8 -12    0.95    2.38   0
  -4  -8  12    2.83    1.44   0
  -4   8  12    0.48    2.02   0
   4   8 -12    1.58    1.59   0
  -4   8 -12    1.97    2.47   0
  -4  -8 -12   -0.33    1.65   0
   5   8 -12   12.57    1.95   0
  -5   8 -12    8.98    2.26   0
   5  -8 -12    9.44    2.37   0
  -5  -8 -12   12.72    2.00   0
  -5  -8  12   11.65    2.40   0
  -5   8 -12   11.29    2.05   0
  -5   8  12   10.85    2.55   0
   0  -9 -12    2.12    1.61   0
   0   9 -12    1.65    1.61   0
   1  -9 -12    4.81    2.31   0
  -1  -9 -12    6.26    1.71   0
   1   9 -12    5.77    2.19   0
  -1  -9  12    4.18    1.57   0
  -1   9 -12    4.34    2.20   0
  -2  -9 -12    8.62    2.36   0
   2  -9 -12    9.34    2.59   0
  -2   9 -12   11.57    2.23   0
   2   9 -12   10.58    2.24   0
  -2  -9  12   10.05    1.58   0
  -3   9 -12   42.30    2.85   0
   3  -9 -12   35.21    3.89   0
  -3  -9  12   32.34    2.01   0
   3   9 -12   33.32    2.12   0
  -3  -9 -12   28.58    2.30   0
   4   9 -12    3.49    1.68   0
  -4   9 -12    3.75    2.62   0
  -4  -9  12    4.27    1.60   0
  -4  -9 -12    3.93    1.80   0
  -4   9 -12    4.16    2.37   0
  -5   9  12    1.21    2.49   0
  -5   9 -12    2.76    2.55   0
   5   9 -12    2.38    2.58   0
  -5   9 -12    3.64    2.05   0
  -5  -9 -12    2.33    1.83   0
  -5  -9  12    5.63    2.43   0
   0 -10 -12   17.40    2.73   0
   0  10 -12   21.27    2.17   0
   0 -10 -12   22.60    3.16   0
  -1 -10 -12    0.82    1.69   0
   1  10 -12    1.21    2.28   0
  -1 -10 -12   -0.32    1.42   0
  -1  10 -12    1.05    1.58   0
   1 -10 -12    0.81    2.81   0
   1 -10 -12    0.67    2.68   0
  -1 -10  12    2.73    2.14   0
  -2  10 -12   18.90    2.87   0
   2  10 -12   18.40    2.04   0
  -2 -10  12   30.00    2.43   0
  -2 -10 -12   19.04    2.92   0
  -3 -10 -12    6.75    1.83   0
   3  10 -12    6.06    1.81   0
  -3  10 -12   12.18    2.53   0
  -3 -10  12   12.89    2.43   0
  -4  10 -12    1.97    2.49   0
  -4  10 -12    1.55    2.64   0
   4  10 -12    2.19    1.78   0
  -4 -10 -12    1.53    1.74   0
  -4 -10  12    2.65    1.66   0
   0  11 -12    1.08    1.64   0
   0 -11 -12    0.09    2.56   0
   0 -11 -12    0.37    2.14   0
   1  11 -12   10.01    2.00   0
  -1 -11 -12   11.41    2.53   0
  -1 -11  12   22.33    2.53   0
  -1 -11 -12   14.96    2.81   0
  -1  11 -12   14.16    2.80   0
  -2 -11  12    8.21    1.70   0
   2  11 -12    9.33    2.57   0
  -2 -11 -12    5.27    1.80   0
  -2  11 -12    4.17    2.65   0
   3  11 -12   -0.63    1.73   0
  -3 -11 -12    1.31    1.97   0
  -3 -11  12    0.15    1.56   0
  -3  11 -12    1.29    2.71   0
  -3  11 -12    0.17    2.56   0
   0  12 -12    0.36    2.50   0
   0 -12 -12    0.73    3.38   0
   0 -12 -12    0.41    3.53   0
   1  12 -12    2.42    2.73   0
  -1 -12  12    4.93    2.50   0
  -1 -12 -12    3.62    2.40   0
  -1 -12 -12    4.10    2.05   0
  -1  12 -12    2.82    2.72   0
  -2 -12  12    0.42    1.56   0
  -2 -12 -12    0.56    1.86   0
   2  12 -12    1.36    1.79   0
  -1   0 -13 1728.02    9.27   0
  -1   0  13 1595.85    9.01   0
   1   0 -13 1621.19    9.05   0
   2   0 -13  113.23    2.96   0
  -2   0  13   75.49    2.40   0
  -3   0  13    7.93    1.69   0
   3   0 -13    0.40    1.72   0
  -4   0  13   87.17    2.43   0
   4   0 -13   94.32    2.39   0
  -5   0 -13   23.17    2.19   0
   5   0 -13   18.86    1.72   0
  -5   0  13   21.73    2.10   0
  -6   0 -13    5.65    2.45   0
  -6   0  13    1.74    1.54   0
   6   0 -13    4.01    1.64   0
   0  -1 -13  158.53    3.26   0
   0  -1  13  154.93    3.06   0
   0   1 -13  159.38    3.31   0
  -1   1 -13  125.41    2.67   0
   1   1 -13  115.97    2.98   0
   1  -1 -13  115.74    2.80   0
  -1  -1  13  141.77    2.91   0
  -1   1  13  115.42    2.68   0
   2  -1 -13  483.97    5.20   0
  -2  -1  13  483.82    5.01   0
   2   1 -13  488.97    5.29   0
  -2   1  13  441.89    4.82   0
  -3  -1  13  129.06    2.70   0
   3   1 -13  136.00    2.78   0
  -3   1  13  121.73    3.04   0
   3  -1 -13  132.01    2.73   0
   4   1 -13    5.08    2.06   0
  -4   1  13    4.53    1.29   0
   4  -1 -13    6.32    1.47   0
  -4  -1  13    7.69    1.56   0
   5  -1 -13    1.89    1.31   0
  -5   1 -13    1.60    1.51   0
  -5  -1  13    2.83    1.30   0
  -5   1  13    1.16    1.22   0
  -5  -1 -13    0.19    1.51   0
   5   1 -13    0.65    1.48   0
  -6  -1 -13   -1.04    1.70   0
   6  -1 -13    0.21    1.60   0
   6   1 -13   -0.44    1.58   0
  -6  -1  13   -0.04    2.21   0
  -6   1  13   -0.77    2.10   0
  -6   1 -13    1.39    1.54   0
   0   2 -13  859.47    6.80   0
   0  -2  13  828.73    6.85   0
   0  -2 -13  837.91    7.12   0
   1   2 -13   71.22    2.19   0
  -1  -2  13   78.55    2.53   0
  -1   2 -13   80.72    2.31   0
   1  -2 -13   69.03    2.55   0
  -1   2  13   77.46    2.51   0
   2  -2 -13  104.73    2.40   0
  -2   2  13  182.11    3.30   0
  -2  -2  13  178.29    2.96   0
   2   2 -13  202.24    3.64   0
   3  -2 -13   43.05    2.00   0
  -3  -2  13   41.64    1.80   0
   3   2 -13   35.79    1.72   0
  -3   2  13   39.94    1.90   0
   4   2 -13    0.35    1.30   0
   4  -2 -13    0.11    2.00   0
  -4   2  13    0.80    1.21   0
  -4  -2  13    1.56    1.34   0
  -5   2 -13   10.33    1.76   0
  -5  -2  13   11.32    1.69   0
   5  -2 -13   13.86    2.35   0
  -5   2  13   14.05    1.62   0
  -5  -2 -13   15.25    2.44   0
   5   2 -13   12.78    1.72   0
  -6  -2 -13   20.78    2.18   0
  -6  -2  13   22.65    2.02   0
   6   2 -13   18.91    2.03   0
  -6   2  13   15.84    1.99   0
   6  -2 -13   23.68    2.86   0
  -6   2 -13   26.81    2.09   0
   0  -3  13  302.26    4.19   0
   0   3 -13  332.64    4.30   0
   0  -3 -13  289.87    4.36   0
  -1  -3  13   18.94    1.50   0
   1   3 -13   14.41    1.42   0
   1  -3 -13   16.48    1.47   0
  -1   3  13   17.37    1.46   0
  -1   3 -13   25.89    1.61   0
   2  -3 -13  123.98    3.11   0
  -2   3  13  102.32    2.71   0
  -2  -3  13  118.00    2.58   0
   2   3 -13  113.01    2.54   0
  -3  -3  13   88.33    2.41   0
   3   3 -13   90.78    2.86   0
   3  -3 -13  101.75    2.91   0
  -3   3  13   78.54    2.56   0
   4  -3 -13   41.31    2.11   0
  -4   3  13   35.83    1.90   0
  -4  -3  13   38.78    1.91   0
   4   3 -13   35.29    2.38   0
  -5  -3 -13    1.06    1.61   0
   5  -3 -13   -1.29    1.47   0
  -5   3 -13    0.49    1.65   0
  -5   3  13    2.17    1.37   0
  -5  -3  13   -1.37    2.09   0
   5   3 -13    3.04    2.22   0
  -6   3 -13    0.18    2.29   0
   6   3 -13    0.25    1.62   0
  -6   3  13    2.31    2.13   0
  -6  -3  13    1.61    1.53   0
  -6  -3 -13    1.16    1.74   0
   6  -3 -13    0.60    1.59   0
   0  -4 -13  422.15    5.23   0
   0  -4  13  452.90    5.06   0
   0   4 -13  453.44    4.99   0
   1   4 -13  279.93    3.89   0
  -1  -4  13  247.21    3.56   0
  -1   4 -13  256.11    3.76   0
   1  -4 -13  235.14    4.02   0
  -2   4  13  177.21    3.56   0
   2  -4 -13  184.15    3.61   0
  -2   4 -13  225.95    3.60   0
  -2  -4  13  181.17    3.22   0
   2   4 -13  183.98    3.32   0
  -3   4  13   31.79    1.88   0
  -3  -4  13   35.48    1.91   0
   3   4 -13   43.24    2.46   0
   3  -4 -13   34.29    1.94   0
  -4  -4  13   10.08    1.53   0
   4   4 -13    9.69    1.57   0
   4  -4 -13    8.03    1.63   0
  -4   4  13    8.98    1.60   0
  -5   4 -13   48.80    2.77   0
  -5  -4  13   33.59    1.95   0
   5   4 -13   32.39    2.11   0
  -5   4  13   23.87    1.97   0
   5  -4 -13   31.58    2.15   0
  -5  -4 -13   29.37    2.13   0
   6  -4 -13    3.84    1.93   0
  -6   4 -13    3.99    1.76   0
  -6  -4  13    3.02    1.66   0
  -6  -4 -13    5.03    2.47   0
   6   4 -13    4.20    2.43   0
  -6   4  13    1.24    1.61   0
   0  -5 -13    8.89    1.77   0
   0  -5  13    8.70    1.35   0
   0   5 -13    8.24    1.79   0
  -1   5 -13   91.04    2.45   0
  -1  -5  13  104.62    2.59   0
   1  -5 -13   91.19    2.82   0
   1   5 -13   72.56    2.19   0
   2  -5 -13   64.66    2.75   0
  -2   5 -13   56.94    2.38   0
   2   5 -13   48.61    1.89   0
  -2  -5  13   53.76    1.98   0
  -2   5  13   48.12    2.21   0
  -3  -5  13  111.39    2.60   0
   3   5 -13   91.26    2.27   0
  -3   5  13   80.33    2.96   0
   3  -5 -13   90.90    2.86   0
  -4  -5  13   21.27    1.63   0
   4   5 -13   21.01    1.75   0
   4  -5 -13   20.53    1.89   0
  -4  -5 -13   21.62    1.80   0
  -4   5  13   15.96    1.71   0
  -5   5 -13    1.92    1.61   0
  -5  -5 -13    0.40    1.54   0
   5  -5 -13    1.91    1.56   0
  -5  -5  13    0.43    1.46   0
   5   5 -13    2.24    1.56   0
  -5   5  13    0.84    1.43   0
   6  -5 -13    0.45    2.42   0
   6   5 -13    1.19    1.62   0
  -6  -5  13   -2.07    2.28   0
  -6   5 -13   -0.21    2.43   0
  -6  -5 -13   -0.14    1.77   0
  -6   5  13   -1.88    2.15   0
   0  -6  13   49.60    2.06   0
   0   6 -13   47.30    2.35   0
   0  -6 -13   43.08    2.12   0
  -1  -6  13  209.93    3.59   0
   1  -6 -13  171.19    3.89   0
  -1   6 -13  200.27    3.60   0
   1   6 -13  184.14    3.48   0
   2   6 -13    5.04    1.91   0
  -2   6 -13    7.10    1.80   0
  -2  -6  13    7.28    1.77   0
   2  -6 -13    5.80    1.41   0
  -3   6  13   10.55    1.61   0
   3   6 -13    9.11    1.62   0
  -3  -6  13   11.37    1.56   0
   3  -6 -13   10.13    1.68   0
  -3   6 -13   10.93    1.54   0
  -4  -6 -13   22.43    1.95   0
  -4   6  13   18.62    1.96   0
   4   6 -13   22.67    1.81   0
   4  -6 -13   26.02    2.63   0
  -4  -6  13   24.75    2.22   0
  -5  -6  13    4.65    1.52   0
  -5   6 -13    2.25    1.71   0
  -5  -6 -13    7.15    2.28   0
   5  -6 -13    3.52    2.51   0
   5   6 -13    5.34    2.23   0
  -5   6  13    1.13    1.49   0
   6  -6 -13    1.72    1.86   0
  -6   6 -13    0.75    2.56   0
  -6  -6  13   -0.68    1.72   0
   6   6 -13    0.46    1.70   0
  -6  -6 -13    0.55    1.78   0
  -6   6  13    2.52    2.47   0
   0   7 -13   48.54    2.49   0
   0  -7  13   53.65    2.53   0
   0  -7 -13   44.21    2.76   0
  -1  -7  13   56.67    2.11   0
   1  -7 -13   50.84    2.54   0
   1   7 -13   51.70    2.16   0
  -1   7 -13   66.24    2.66   0
  -2   7 -13    6.72    2.03   0
   2   7 -13    7.61    1.58   0
  -2  -7  13    7.37    1.39   0
   2  -7 -13    8.54    2.12   0
  -3   7 -13   94.21    2.83   0
   3  -7 -13   80.35    3.25   0
  -3  -7 -13   73.22    2.56   0
  -3   7  13   67.51    3.06   0
  -3  -7  13  103.29    2.82   0
   3   7 -13   83.10    2.92   0
   4  -7 -13   25.48    2.77   0
   4   7 -13   17.38    1.92   0
  -4  -7  13   19.05    1.80   0
  -4  -7 -13   19.11    2.01   0
  -4   7 -13   27.04    2.57   0
  -4   7  13   21.85    2.64   0
   5   7 -13   -0.28    2.32   0
  -5  -7 -13    1.04    1.67   0
  -5   7  13   -0.07    1.54   0
  -5  -7  13    1.09    1.57   0
  -5   7 -13   -0.15    1.73   0
   5  -7 -13    0.31    1.84   0
   0  -8 -13   94.80    3.74   0
   0  -8  13  138.40    3.51   0
   0   8 -13  122.38    3.53   0
   1  -8 -13   29.78    2.68   0
  -1   8 -13   28.89    2.08   0
  -1  -8  13   30.64    1.97   0
   1   8 -13   26.55    1.99   0
   2   8 -13   15.88    2.24   0
   2  -8 -13   19.01    2.64   0
  -2   8 -13   22.52    2.25   0
  -2  -8  13   19.93    1.73   0
  -3  -8 -13    3.95    1.71   0
   3   8 -13    2.67    1.60   0
   3  -8 -13    3.83    1.71   0
  -3   8 -13    5.83    1.65   0
  -3  -8  13    3.02    1.52   0
  -4   8  13   11.48    2.54   0
   4  -8 -13   12.44    2.87   0
   4   8 -13   11.57    2.48   0
  -4  -8  13   14.98    1.82   0
  -4   8 -13   11.15    1.79   0
  -4  -8 -13   10.43    2.65   0
   5   8 -13    0.87    2.49   0
  -5  -8 -13    2.77    1.82   0
  -5  -8  13    0.39    2.31   0
  -5   8 -13    2.34    2.66   0
  -5   8 -13    1.58    2.34   0
  -5   8  13    2.71    2.38   0
   5  -8 -13    0.77    2.63   0
   0  -9 -13  117.94    4.75   0
   0   9 -13  161.35    4.10   0
  -1   9 -13   62.98    3.36   0
   1  -9 -13   69.28    4.27   0
   1   9 -13   88.19    3.15   0
  -1  -9  13   77.47    2.77   0
  -2  -9  13    8.26    1.53   0
  -2  -9 -13   11.40    2.43   0
  -2   9 -13    6.64    1.81   0
   2   9 -13    8.44    2.13   0
   2  -9 -13    8.41    2.49   0
  -3   9 -13    3.99    2.28   0
  -3  -9 -13    3.33    1.79   0
   3  -9 -13    3.40    2.49   0
   3   9 -13    3.01    1.59   0
  -3  -9  13    2.69    1.60   0
  -4   9 -13    7.47    2.06   0
   4  -9 -13    9.15    2.84   0
  -4  -9 -13    7.87    2.01   0
   4   9 -13   10.52    1.81   0
  -4  -9  13    9.57    1.82   0
  -4   9 -13   11.07    2.59   0
   0 -10 -13    2.63    2.21   0
   0 -10 -13    4.89    2.52   0
   0  10 -13    5.36    2.34   0
   1 -10 -13   16.14    3.09   0
  -1 -10 -13   15.59    2.50   0
  -1 -10 -13   24.79    2.92   0
  -1 -10  13   24.73    2.59   0
   1  10 -13   21.11    2.72   0
  -1  10 -13   18.23    2.03   0
  -2 -10 -13    3.30    2.37   0
  -2 -10  13    3.64    2.17   0
   2 -10 -13    2.43    3.52   0
   2  10 -13    1.53    1.52   0
  -2  10 -13    3.29    2.37   0
  -3 -10 -13    2.58    1.80   0
  -3  10 -13    3.43    1.70   0
   3  10 -13    5.78    1.70   0
  -3 -10  13    1.98    2.22   0
  -4  10 -13    4.48    2.53   0
  -4  10 -13    2.74    1.97   0
  -4 -10 -13    1.45    1.91   0
  -4 -10  13    4.39    1.74   0
   4  10 -13    5.09    2.53   0
   0 -11 -13    2.57    2.62   0
   0  11 -13    4.62    2.35   0
   0 -11 -13    2.83    2.34   0
  -1 -11 -13    1.30    2.43   0
   1  11 -13    3.77    2.32   0
  -1 -11  13    1.85    1.63   0
  -1  11 -13    1.54    2.36   0
  -1 -11 -13    1.47    2.17   0
  -2 -11 -13    0.46    2.45   0
   2  11 -13    0.20    1.66   0
  -2 -11  13    0.34    1.58   0
  -2  11 -13    0.11    2.33   0
  -3  11 -13    1.42    1.81   0
   3  11 -13    0.95    1.68   0
  -3 -11 -13    2.90    2.00   0
  -3  11 -13    1.33    3.31   0
  -3 -11  13    1.97    1.66   0
   0  12 -13    0.44    1.74   0
   0 -12 -13   -0.00    3.14   0
   0 -12 -13   -0.02    2.42   0
  -1 -12 -13    4.27    2.59   0
   1  12 -13    6.84    2.23   0
  -1 -12  13    9.49    2.04   0
  -1 -12 -13   12.92    2.93   0
  -1  12 -13   12.62    3.10   0
  -2 -12 -13    0.68    1.91   0
  -2  12 -13    0.27    3.20   0
  -2 -12  13    2.25    1.75   0
   2  12 -13   -0.03    1.94   0
   0   0 -14   46.68    1.85   0
   1   0 -14   87.87    2.50   0
  -1   0 -14   83.73    2.28   0
  -1   0  14   86.47    2.42   0
   2   0 -14  238.69    3.66   0
  -2   0  14  239.33    3.59   0
  -3   0  14   87.68    2.39   0
   3   0 -14   88.35    2.28   0
  -4   0  14   48.72    2.09   0
   4   0 -14   55.53    2.44   0
   5   0 -14    3.60    1.46   0
  -5   0  14    3.24    1.92   0
  -5   0 -14    4.31    1.62   0
   6   0 -14    2.61    1.68   0
  -6   0  14    3.87    1.60   0
  -6   0 -14    4.78    1.75   0
   0   1 -14    2.92    1.24   0
   0  -1 -14    2.77    1.21   0
  -1  -1 -14   66.70    2.08   0
  -1   1  14   65.55    2.16   0
   1   1 -14   61.29    2.08   0
   1  -1 -14   62.30    2.14   0
  -1  -1  14   73.44    2.33   0
  -1   1 -14   58.81    1.98   0
   2  -1 -14  207.45    3.82   0
  -2   1  14  210.54    3.86   0
  -2  -1  14  207.22    3.14   0
   2   1 -14  211.52    3.59   0
  -3  -1  14    6.54    1.30   0
   3  -1 -14    8.61    1.99   0
   3   1 -14    7.16    1.45   0
  -3   1  14    5.62    1.26   0
  -4  -1  14   76.79    2.76   0
  -4   1  14   67.29    2.32   0
   4   1 -14   96.13    2.84   0
   4  -1 -14   80.96    2.42   0
  -5  -1 -14   23.68    1.94   0
   5   1 -14   23.20    1.84   0
   5  -1 -14   23.79    1.89   0
  -5   1  14   20.19    1.70   0
  -5  -1  14   25.41    1.85   0
  -6   1 -14    2.07    2.42   0
   6   1 -14    4.01    1.70   0
   6  -1 -14    3.75    1.69   0
  -6  -1  14    2.52    2.18   0
  -6   1  14    0.52    2.16   0
  -6  -1 -14    2.81    1.70   0
   0   2 -14   78.65    2.55   0
   0  -2 -14   71.52    2.27   0
   0  -2  14   77.99    2.53   0
   1   2 -14   66.32    2.32   0
  -1   2 -14   55.66    2.31   0
  -1  -2  14   56.25    2.02   0
   1  -2 -14   51.88    2.03   0
  -1   2  14   51.07    1.98   0
   2  -2 -14   69.34    2.26   0
  -2   2  14   68.96    2.23   0
  -2  -2  14   75.61    2.35   0
   2   2 -14   69.59    2.37   0
  -3  -2  14    1.52    1.26   0
   3   2 -14    2.09    1.41   0
   3  -2 -14    3.71    1.85   0
  -3   2  14    3.18    1.18   0
   4  -2 -14   36.02    2.36   0
  -4  -2  14   29.75    1.77   0
   4   2 -14   30.68    1.88   0
  -4   2  14   29.54    1.83   0
   5   2 -14    5.75    1.56   0
  -5  -2  14    2.59    1.54   0
  -5  -2 -14    6.57    1.66   0
   5  -2 -14    5.88    2.23   0
  -5   2  14    3.73    1.43   0
  -6   2 -14    1.91    2.37   0
  -6  -2 -14   -0.12    2.43   0
  -6  -2  14    1.33    1.60   0
   6   2 -14    0.16    1.60   0
  -6   2  14    2.24    2.30   0
   6  -2 -14   -0.17    1.65   0
   0  -3  14  162.01    3.09   0
   0   3 -14  186.67    3.27   0
   0  -3 -14  151.44    3.46   0
  -1   3  14   29.71    1.97   0
   1   3 -14   31.43    1.71   0
  -1  -3  14   33.21    1.69   0
   1  -3 -14   30.27    1.70   0
  -1   3 -14   31.22    1.57   0
   2  -3 -14   21.57    1.71   0
  -2   3  14   21.42    1.62   0
  -2  -3  14   24.40    1.53   0
  -2   3 -14   28.24    1.68   0
   2   3 -14   23.82    1.57   0
  -3   3  14   17.64    1.63   0
  -3  -3  14   26.24    2.09   0
   3   3 -14   19.64    1.63   0
   3  -3 -14   17.74    1.69   0
  -4  -3  14   12.14    1.54   0
   4   3 -14   15.51    2.11   0
   4  -3 -14   13.32    1.80   0
  -4   3  14    9.68    2.11   0
  -5  -3 -14   10.60    2.42   0
   5   3 -14   10.43    1.67   0
  -5  -3  14    9.24    1.69   0
  -5   3  14   12.56    2.12   0
   5  -3 -14   14.02    1.77   0
  -6   3 -14    4.74    1.80   0
  -6  -3 -14    2.50    1.86   0
   6  -3 -14    7.48    2.66   0
   6   3 -14    6.10    2.42   0
  -6  -3  14    5.04    1.65   0
  -6   3  14    2.16    2.37   0
   0   4 -14    2.52    1.27   0
   0  -4  14    3.00    1.71   0
   0  -4 -14    1.22    1.27   0
   1   4 -14   52.16    1.92   0
  -1   4 -14   56.13    1.95   0
  -1  -4  14   52.83    1.93   0
   1  -4 -14   42.25    1.95   0
   2  -4 -14  181.37    3.52   0
  -2   4  14  172.73    3.43   0
  -2   4 -14  217.56    3.62   0
  -2  -4  14  187.84    3.15   0
   2   4 -14  183.83    3.65   0
  -3   4  14   85.20    2.55   0
  -3  -4  14  125.61    2.96   0
   3   4 -14   92.27    2.48   0
   3  -4 -14   91.07    2.68   0
  -4  -4  14   26.97    1.79   0
   4   4 -14   25.99    1.84   0
   4  -4 -14   21.52    1.83   0
  -4   4  14   21.51    1.81   0
  -5  -4 -14    1.13    2.30   0
   5  -4 -14    1.77    1.58   0
  -5  -4  14    1.17    1.49   0
  -5   4  14    0.56    1.47   0
   5   4 -14    2.69    1.58   0
   6  -4 -14    5.21    1.82   0
   6   4 -14    5.85    1.83   0
  -6  -4  14    2.50    1.72   0
  -6   4  14    4.01    1.65   0
  -6   4 -14    3.52    1.88   0
  -6  -4 -14    5.27    1.82   0
   0   5 -14  177.39    3.29   0
   0  -5  14  222.94    3.59   0
   0  -5 -14  158.49    3.49   0
   1   5 -14   86.08    2.49   0
  -1   5 -14  102.84    2.57   0
  -1  -5  14   87.91    2.46   0
   1  -5 -14   79.76    2.64   0
   2  -5 -14   48.37    2.19   0
  -2   5 -14   50.97    2.04   0
  -2   5  14   48.35    2.09   0
   2   5 -14   52.04    2.06   0
  -2  -5  14   50.47    1.88   0
   3   5 -14   71.56    2.24   0
  -3  -5  14   70.43    2.54   0
  -3   5 -14   86.28    2.38   0
   3  -5 -14   70.24    2.68   0
  -3   5  14   65.02    2.58   0
  -4  -5 -14    1.29    1.52   0
   4   5 -14   -0.47    1.43   0
   4  -5 -14    1.26    1.52   0
  -4   5  14   -0.15    1.88   0
  -4  -5  14    3.21    1.30   0
  -5   5 -14   12.40    1.87   0
   5   5 -14   12.54    1.76   0
   5  -5 -14   10.09    1.82   0
  -5  -5  14   10.82    1.65   0
  -5   5  14   10.23    1.75   0
  -5  -5 -14   13.07    2.35   0
  -6   5 -14    2.57    1.90   0
   6  -5 -14    5.98    2.51   0
   6   5 -14    2.28    2.51   0
  -6  -5 -14    3.81    1.91   0
  -6  -5  14    5.29    2.36   0
  -6   5  14    2.55    2.35   0
   0  -6  14   64.16    2.52   0
   0  -6 -14   51.38    2.66   0
   0   6 -14   60.04    2.21   0
  -1  -6  14  171.19    3.21   0
   1  -6 -14  153.12    4.02   0
  -1   6 -14  155.00    3.28   0
   1   6 -14  160.64    3.30   0
  -2   6 -14  107.39    2.75   0
   2   6 -14   80.31    2.25   0
  -2  -6  14  110.23    2.59   0
   2  -6 -14   98.02    3.36   0
  -3   6  14   19.01    1.82   0
   3   6 -14   23.06    1.80   0
  -3  -6  14   21.78    1.72   0
  -3   6 -14   30.45    2.21   0
   3  -6 -14   25.23    2.46   0
  -4  -6 -14   10.17    2.29   0
   4   6 -14    7.52    1.68   0
   4  -6 -14   10.96    2.42   0
  -4   6  14    8.25    1.71   0
  -4  -6  14   10.41    1.51   0
  -5   6  14    2.67    1.61   0
  -5  -6 -14    5.92    1.84   0
   5   6 -14    4.81    1.60   0
  -5  -6  14    7.42    2.11   0
   5  -6 -14    7.92    2.52   0
  -5   6 -14    5.88    1.82   0
   6  -6 -14    1.71    1.92   0
   6   6 -14   -0.45    1.87   0
  -6  -6 -14    1.20    1.95   0
  -6  -6  14    2.64    1.72   0
  -6   6  14    2.39    2.40   0
   0   7 -14    6.46    1.34   0
   0  -7 -14    6.83    1.63   0
   0  -7  14    8.79    1.37   0
  -1   7 -14   24.68    1.86   0
  -1  -7  14   30.27    1.75   0
   1  -7 -14   25.62    2.41   0
   1   7 -14   30.56    2.22   0
  -2   7 -14  122.04    3.18   0
   2   7 -14   90.53    3.12   0
  -2  -7  14   92.77    2.53   0
   2  -7 -14   88.70    3.55   0
  -3  -7 -14    2.72    1.67   0
  -3   7 -14    4.66    2.08   0
  -3   7  14    3.52    1.95   0
   3  -7 -14    6.01    2.22   0
  -3  -7  14    3.24    2.11   0
   3   7 -14    2.67    1.66   0
  -4  -7 -14    7.80    1.81   0
  -4   7  14    6.32    2.18   0
   4  -7 -14    6.82    2.56   0
   4   7 -14    4.83    2.21   0
  -4  -7  14    6.99    1.59   0
  -4   7 -14   10.60    2.20   0
  -5   7 -14    7.33    1.96   0
   5  -7 -14    9.14    2.72   0
  -5  -7 -14    6.65    1.92   0
   5   7 -14    6.84    1.80   0
  -5  -7  14    6.75    1.81   0
  -5   7  14    5.11    1.89   0
   0  -8 -14    4.67    2.00   0
   0  -8  14    4.09    1.41   0
   0   8 -14    3.71    1.50   0
  -1   8 -14   52.26    2.66   0
   1  -8 -14   39.59    2.85   0
   1   8 -14   40.00    2.22   0
  -1  -8  14   48.01    2.49   0
  -2  -8  14   32.07    1.87   0
   2   8 -14   29.11    2.42   0
  -2   8 -14   31.82    2.54   0
   2  -8 -14   29.00    2.83   0
  -3  -8 -14    1.76    1.64   0
   3   8 -14    1.59    1.52   0
   3  -8 -14    0.86    2.27   0
  -3   8 -14    1.42    1.95   0
  -3  -8  14    2.21    1.95   0
  -4  -8 -14   25.63    2.35   0
   4  -8 -14   24.41    2.54   0
   4   8 -14   23.38    2.13   0
  -4  -8  14   23.78    1.99   0
  -4   8  14   29.66    2.85   0
  -4   8 -14   31.95    2.82   0
   5  -8 -14    0.77    2.63   0
  -5   8 -14   -1.03    2.79   0
   5   8 -14    1.19    1.79   0
  -5  -8 -14    1.52    2.59   0
  -5   8  14    0.34    2.39   0
  -5  -8  14   -0.99    2.35   0
  -5   8 -14    0.24    2.41   0
   0  -9 -14   40.84    2.77   0
   0   9 -14   51.47    2.62   0
  -1   9 -14   37.73    2.77   0
  -1  -9 -14   22.96    2.49   0
   1  -9 -14   26.79    2.93   0
   1   9 -14   32.16    2.49   0
  -1  -9  14   31.36    1.99   0
  -2  -9 -14   14.58    2.43   0
  -2  -9  14   12.53    1.75   0
  -2   9 -14   14.94    2.37   0
   2   9 -14   12.97    2.36   0
   2  -9 -14   11.42    2.56   0
  -3   9 -14    8.47    2.29   0
   3  -9 -14    8.95    2.61   0
   3   9 -14    8.04    1.70   0
  -3  -9 -14    4.80    1.91   0
  -3  -9  14   12.65    2.28   0
  -4   9 -14    6.78    2.21   0
   4  -9 -14    8.84    2.98   0
  -4  -9 -14    9.56    2.70   0
   4   9 -14    9.55    1.89   0
  -4  -9  14   11.57    1.80   0
  -4   9 -14   12.71    2.55   0
   0 -10 -14    3.10    1.59   0
   0  10 -14    4.69    2.34   0
  -1 -10 -14   20.61    2.35   0
   1 -10 -14   17.16    3.16   0
  -1 -10  14   24.88    2.11   0
   1  10 -14   25.59    2.66   0
  -1 -10 -14   18.78    2.25   0
  -1  10 -14   33.29    2.83   0
  -2  10 -14   15.88    2.92   0
  -2 -10  14   28.86    2.41   0
   2  10 -14   16.27    1.99   0
   2 -10 -14   20.19    3.34   0
  -2 -10 -14   15.60    2.29   0
  -3 -10 -14   14.71    2.71   0
   3  10 -14   12.47    2.00   0
   3 -10 -14   15.61    4.13   0
  -3  10 -14   20.07    2.75   0
  -3 -10  14   18.12    2.54   0
  -4  10 -14   -0.43    2.55   0
  -4  10 -14    0.85    2.72   0
   4  10 -14    1.54    1.78   0
  -4 -10 -14    1.69    2.55   0
  -4 -10  14    0.69    1.67   0
   0 -11 -14    1.72    2.59   0
   0  11 -14    1.21    1.65   0
   0 -11 -14    0.31    1.60   0
  -1 -11 -14   16.95    2.66   0
   1 -11 -14   13.28    4.25   0
  -1 -11 -14   12.78    2.76   0
   1  11 -14   19.08    2.87   0
  -1  11 -14   17.94    3.05   0
   1 -11 -14   15.60    4.03   0
  -1 -11  14   24.05    2.28   0
  -2 -11 -14    4.90    2.60   0
   2  11 -14    4.86    1.85   0
  -2 -11  14    3.39    1.72   0
  -2  11 -14    3.32    1.85   0
  -3 -11  14    2.15    1.61   0
  -3  11 -14    2.47    2.56   0
   3  11 -14    0.84    1.80   0
  -3 -11 -14    1.29    1.99   0
   0  12 -14    6.87    2.95   0
   0 -12 -14    9.37    3.26   0
   0 -12 -14    9.12    3.04   0
  -1 -12  14    7.85    2.02   0
   1  12 -14   14.82    2.79   0
  -1 -12 -14    9.64    3.07   0
  -1  12 -14   13.60    3.06   0
  -1 -12 -14    5.51    2.16   0
   2  12 -14    2.42    1.89   0
  -2 -12 -14    2.41    1.97   0
  -2  12 -14    1.45    3.28   0
  -2 -12  14    1.09    2.50   0
  -1   0  15  301.27    4.24   0
  -1   0 -15  323.26    3.96   0
   1   0 -15  311.18    4.08   0
   2   0 -15  234.70    3.81   0
  -2   0  15  253.64    3.67   0
  -3   0  15   44.33    1.87   0
   3   0 -15   43.22    1.89   0
  -4   0  15    2.64    1.28   0
   4   0 -15    1.26    1.36   0
   5   0 -15    6.58    1.60   0
  -5   0  15    5.07    1.49   0
   6   0 -15    4.74    2.35   0
  -6   0 -15    3.93    1.83   0
  -6   0  15    1.34    1.54   0
   0   1 -15  208.00    3.31   0
   0  -1 -15  205.37    3.56   0
   1   1 -15   72.56    2.22   0
  -1   1  15   67.38    2.15   0
   1  -1 -15   72.71    2.21   0
  -1   1 -15   86.37    2.42   0
  -1  -1 -15   72.05    2.16   0
  -1  -1  15   86.65    2.45   0
   2   1 -15   93.62    2.55   0
   2  -1 -15   84.70    2.46   0
  -2   1  15   85.03    2.38   0
  -2  -1  15   90.77    2.82   0
   3   1 -15   27.03    2.21   0
  -3  -1  15   26.00    2.12   0
   3  -1 -15   26.39    1.63   0
  -3   1  15   22.07    1.62   0
   4  -1 -15    2.95    2.03   0
  -4  -1  15    2.22    1.38   0
   4   1 -15    1.98    1.40   0
  -4   1  15    1.94    1.31   0
  -5  -1  15    7.45    1.48   0
  -5   1  15   12.40    2.13   0
   5   1 -15    9.07    2.14   0
   5  -1 -15    8.58    2.31   0
  -6  -1 -15    0.75    2.39   0
   6  -1 -15   -0.08    1.66   0
   6   1 -15    2.54    2.36   0
  -6  -1  15    0.51    2.11   0
  -6   1  15    1.08    1.54   0
  -6   1 -15    1.04    1.68   0
   0  -2 -15    3.74    1.73   0
   0  -2  15    2.35    1.19   0
   0   2 -15    3.32    1.23   0
  -1   2 -15   15.62    1.40   0
  -1  -2 -15   10.76    1.39   0
  -1   2  15   10.64    1.24   0
   1   2 -15   11.12    1.39   0
   1  -2 -15    8.95    1.38   0
  -1  -2  15   10.43    1.38   0
   2  -2 -15   11.99    1.96   0
  -2   2  15   11.06    1.40   0
   2   2 -15   14.88    1.56   0
  -2  -2  15   11.85    1.45   0
  -3   2  15   12.66    1.91   0
  -3  -2  15   18.09    1.51   0
   3   2 -15   15.92    1.57   0
   3  -2 -15   17.90    1.55   0
  -4  -2  15   23.56    2.12   0
   4   2 -15   18.27    1.75   0
   4  -2 -15   19.67    1.75   0
  -4   2  15   16.81    1.62   0
  -5  -2 -15    5.24    1.71   0
   5  -2 -15    4.22    1.68   0
   5   2 -15    2.90    1.53   0
  -5  -2  15    5.03    1.52   0
  -5   2  15    7.64    2.04   0
  -6   2 -15    7.44    1.83   0
  -6  -2 -15    6.95    1.91   0
   6  -2 -15    7.63    1.99   0
  -6  -2  15    8.48    1.62   0
  -6   2  15    5.29    2.31   0
   6   2 -15    9.62    2.46   0
   0  -3 -15  456.55    5.00   0
   0  -3  15  509.82    5.17   0
   0   3 -15  554.21    5.01   0
  -1   3  15  217.50    3.58   0
   1   3 -15  223.07    3.45   0
  -1  -3  15  225.95    3.41   0
   1  -3 -15  215.72    3.67   0
  -1   3 -15  249.48    3.56   0
  -2  -3  15   24.93    1.94   0
   2  -3 -15   22.17    2.14   0
  -2   3 -15   25.53    1.60   0
  -2   3  15   21.02    1.60   0
   2   3 -15   22.06    2.04   0
  -3   3  15  103.32    2.73   0
  -3  -3  15  112.96    2.58   0
   3   3 -15  116.34    2.59   0
   3  -3 -15  114.34    2.80   0
   4  -3 -15   75.41    2.66   0
   4   3 -15   65.22    2.35   0
  -4  -3  15   66.70    2.27   0
  -4   3  15   58.66    2.53   0
  -5  -3 -15    9.02    1.81   0
   5   3 -15    9.30    1.67   0
   5  -3 -15    8.78    1.63   0
  -5   3  15    7.61    1.61   0
  -5  -3  15   10.39    1.57   0
  -6  -3 -15    2.13    2.53   0
   6   3 -15    1.78    1.71   0
  -6  -3  15   -0.18    1.60   0
  -6   3  15    2.99    2.20   0
  -6   3 -15    1.94    1.97   0
   6  -3 -15    1.97    1.66   0
   0   4 -15  164.31    2.87   0
   0  -4 -15  167.77    3.39   0
   0  -4  15  170.01    3.12   0
   1   4 -15   87.53    2.51   0
  -1   4 -15   86.92    2.56   0
  -1  -4  15   72.58    2.14   0
   1  -4 -15   59.52    2.19   0
  -2  -4  15   95.54    2.48   0
   2  -4 -15   75.93    2.74   0
  -2   4  15   64.40    2.26   0
   2   4 -15   70.67    2.18   0
  -2   4 -15   73.92    2.24   0
  -3   4  15   62.99    2.29   0
   3   4 -15   72.53    2.42   0
  -3  -4  15   73.88    2.72   0
   3  -4 -15   65.65    2.78   0
  -4   4  15    0.74    1.73   0
  -4  -4  15    0.37    1.38   0
   4   4 -15    1.18    1.44   0
   4  -4 -15    0.48    1.45   0
  -5  -4 -15    4.80    1.67   0
  -5  -4  15    1.71    1.49   0
   5  -4 -15    3.85    1.66   0
   5   4 -15    3.90    1.53   0
  -5   4  15    2.39    1.54   0
  -6   4 -15    1.21    2.63   0
  -6  -4 -15    1.70    1.78   0
   6  -4 -15    1.40    2.47   0
   6   4 -15    0.40    1.73   0
  -6  -4  15   -0.57    1.57   0
  -6   4  15    0.68    1.67   0
   0   5 -15  243.02    3.74   0
   0  -5 -15  217.50    3.97   0
   0  -5  15  240.34    3.80   0
   1   5 -15    6.20    1.84   0
  -1   5 -15    2.98    1.33   0
  -1  -5  15    5.10    1.27   0
   1  -5 -15    5.46    1.32   0
  -2  -5  15  112.41    2.71   0
  -2   5 -15   96.94    2.50   0
   2  -5 -15   85.71    2.68   0
  -2   5  15   92.54    2.79   0
   2   5 -15   81.12    2.41   0
   3   5 -15  118.14    2.71   0
  -3  -5  15  122.90    2.63   0
  -3   5 -15  148.53    3.18   0
   3  -5 -15  117.83    3.31   0
  -3   5  15  109.58    3.09   0
  -4   5  15   25.47    2.40   0
   4   5 -15   41.24    2.47   0
   4  -5 -15   33.01    2.11   0
  -4  -5  15   40.82    2.42   0
   5   5 -15    1.93    1.59   0
   5  -5 -15    2.26    1.62   0
  -5  -5  15    1.27    1.57   0
  -5  -5 -15    1.05    1.63   0
  -5   5  15   -0.80    1.47   0
  -6  -5 -15    3.25    1.75   0
   6  -5 -15    1.16    2.55   0
   6   5 -15    1.38    1.83   0
  -6  -5  15    2.50    2.41   0
  -6   5 -15    2.04    1.93   0
  -6   5  15    0.33    2.30   0
   0   6 -15  107.14    2.95   0
   0  -6 -15   85.75    2.79   0
   0  -6  15   99.39    2.65   0
  -1  -6  15   21.16    1.59   0
   1  -6 -15   16.68    2.09   0
  -1   6 -15   17.24    1.60   0
   1   6 -15   20.86    2.05   0
  -2  -6  15   20.32    1.73   0
   2  -6 -15   23.81    2.02   0
  -2   6 -15   27.60    2.10   0
   2   6 -15   21.12    1.75   0
  -3   6 -15    1.43    1.35   0
   3   6 -15    0.49    1.95   0
  -3   6  15    0.99    1.29   0
  -3  -6  15    0.61    1.30   0
   3  -6 -15    0.46    1.91   0
  -4  -6 -15   13.62    1.88   0
   4   6 -15   12.70    2.22   0
   4  -6 -15   10.11    1.91   0
  -4  -6  15   13.31    1.63   0
  -4   6  15    9.04    1.57   0
  -5  -6 -15    1.20    1.72   0
  -5   6  15    0.37    2.16   0
   5   6 -15   -0.01    1.71   0
  -5  -6  15    1.63    2.17   0
   5  -6 -15   -0.16    2.39   0
  -5   6 -15   -0.38    1.63   0
   0   7 -15   20.42    1.69   0
   0  -7 -15   14.83    1.63   0
   0  -7  15   18.08    1.68   0
  -1   7 -15   86.22    2.76   0
   1  -7 -15   73.65    3.29   0
  -1  -7  15   92.66    2.48   0
   1   7 -15   85.59    2.56   0
  -2   7 -15   25.01    1.89   0
  -2  -7  15   34.49    2.30   0
   2   7 -15   23.42    1.84   0
   2  -7 -15   25.02    2.53   0
  -3   7 -15   30.87    2.40   0
   3   7 -15   27.75    1.96   0
   3  -7 -15   27.71    2.72   0
  -3  -7  15   30.90    1.88   0
  -3   7  15   26.63    2.48   0
   4   7 -15    2.90    1.60   0
   4  -7 -15    1.77    1.71   0
  -4   7  15    1.57    2.21   0
  -4  -7  15    4.21    1.51   0
  -4   7 -15    3.98    1.72   0
  -4  -7 -15    1.33    1.68   0
  -5  -7 -15    2.76    1.76   0
   5  -7 -15    2.01    2.68   0
   5   7 -15    5.19    1.83   0
  -5  -7  15    3.81    1.62   0
  -5   7  15    0.80    1.76   0
  -5   7 -15    1.77    1.81   0
   0  -8 -15    3.56    1.41   0
   0   8 -15    5.02    1.49   0
  -1   8 -15   80.86    3.28   0
  -1  -8 -15   71.71    3.00   0
   1  -8 -15   71.54    3.02   0
   1   8 -15   72.50    2.59   0
  -1  -8  15  105.96    2.88   0
  -2  -8  15   22.47    1.77   0
   2   8 -15   18.05    1.90   0
  -2   8 -15   23.75    2.41   0
   2  -8 -15   25.26    2.60   0
  -3  -8 -15    8.10    1.80   0
  -3   8 -15    9.93    1.73   0
   3   8 -15   10.15    2.30   0
   3  -8 -15   11.71    2.55   0
  -3  -8  15   13.07    2.14   0
  -4  -8 -15   -0.08    1.69   0
   4  -8 -15    1.81    2.51   0
   4   8 -15    1.94    1.71   0
  -4   8 -15   -0.46    2.18   0
  -4   8  15    0.67    2.18   0
  -4  -8  15   -0.19    1.57   0
   5  -8 -15    0.72    2.00   0
  -5  -8 -15   -0.12    1.85   0
   5   8 -15    1.60    1.77   0
  -5   8 -15    0.12    2.76   0
  -5   8  15    0.45    2.38   0
  -5  -8  15    0.09    2.38   0
  -5   8 -15    0.48    1.74   0
   0  -9 -15   -0.96    2.02   0
   0   9 -15    0.29    1.43   0
  -1   9 -15   11.83    1.85   0
  -1  -9  15   19.90    2.30   0
   1  -9 -15   10.06    1.98   0
  -1  -9 -15   11.26    2.30   0
   1   9 -15   14.99    1.77   0
  -2  -9 -15   15.67    2.61   0
  -2  -9  15   11.84    1.64   0
  -2   9 -15   11.16    2.38   0
   2   9 -15   12.92    1.67   0
   2  -9 -15   11.43    2.45   0
   3  -9 -15    0.67    2.34   0
   3   9 -15    0.72    1.63   0
  -3  -9 -15    1.33    1.64   0
  -3   9 -15    0.75    1.47   0
  -3  -9  15    2.09    2.15   0
   4  -9 -15   11.78    2.89   0
  -4  -9 -15    9.38    2.00   0
   4   9 -15    9.64    2.56   0
  -4   9 -15   10.20    1.99   0
  -4  -9  15    8.12    1.88   0
   0 -10 -15    0.76    2.04   0
   0  10 -15    1.41    2.18   0
  -1 -10 -15    1.75    1.84   0
   1 -10 -15    1.51    2.28   0
  -1 -10  15    1.31    1.38   0
   1  10 -15    1.27    2.13   0
  -1 -10 -15    1.14    1.53   0
  -1  10 -15    1.27    1.48   0
  -2 -10 -15    2.20    1.87   0
  -2  10 -15    3.04    2.33   0
   2  10 -15    2.20    1.57   0
  -2 -10  15    5.17    2.13   0
   2 -10 -15    2.83    2.49   0
  -3 -10  15    7.51    2.30   0
  -3 -10 -15    5.67    2.61   0
   3 -10 -15    5.59    2.89   0
   3  10 -15    6.39    1.80   0
  -3  10 -15    7.81    2.52   0
  -4  10 -15    4.83    2.54   0
   4  10 -15    2.30    1.92   0
  -4 -10 -15    2.77    2.04   0
  -4 -10  15    4.28    1.80   0
   0 -11 -15    2.32    2.67   0
   0  11 -15    1.62    1.70   0
   0 -11 -15    0.66    1.66   0
  -1 -11 -15   -0.20    2.72   0
  -1 -11 -15    0.41    1.57   0
   1  11 -15   -0.40    2.30   0
   1 -11 -15    0.35    3.16   0
  -1  11 -15    0.94    1.75   0
  -1 -11  15    1.00    2.19   0
   1 -11 -15    0.55    2.35   0
  -2 -11 -15    9.25    2.87   0
   2  11 -15    7.31    2.48   0
  -2 -11  15    5.60    1.72   0
  -2  11 -15    9.63    2.58   0
  -3 -11  15    1.66    1.76   0
  -3  11 -15   -0.47    1.77   0
  -3 -11 -15    3.40    1.83   0
   3  11 -15    0.73    1.87   0
   0 -12 -15    6.16    3.54   0
   0  12 -15    3.72    2.05   0
   0 -12 -15    3.15    2.69   0
  -1 -12 -15    3.53    2.08   0
   1  12 -15    5.36    2.70   0
  -1  12 -15    1.94    2.73   0
  -1 -12  15    7.72    2.51   0
  -1 -12 -15    2.81    2.48   0
   0   0 -16  731.67    5.88   0
  -1   0  16  155.69    2.96   0
   1   0 -16  116.85    2.47   0
  -1   0 -16  125.21    2.69   0
   2   0 -16    9.36    1.42   0
  -2   0  16   10.28    1.87   0
   3   0 -16   89.02    2.83   0
  -3   0  16  102.63    2.64   0
   4   0 -16    2.23    1.35   0
  -4   0  16    3.25    1.77   0
   5   0 -16    6.26    1.61   0
  -5   0  16    7.31    1.55   0
   6   0 -16   23.91    2.17   0
  -6   0  16   19.41    1.99   0
  -6   0 -16   32.03    2.98   0
   0   1 -16   52.43    1.98   0
   0  -1 -16   52.26    2.00   0
  -1  -1 -16  110.03    2.48   0
   1   1 -16  105.06    2.61   0
  -1   1 -16  109.14    2.53   0
   1  -1 -16  105.81    2.50   0
  -1   1  16  105.76    2.47   0
  -1  -1  16  102.60    2.55   0
   2   1 -16  116.25    2.61   0
   2  -1 -16  113.54    2.94   0
  -2  -1  16  115.25    2.62   0
  -2   1  16  108.76    2.51   0
  -3   1  16  242.30    3.50   0
   3   1 -16  187.38    3.50   0
   3  -1 -16  195.99    3.35   0
  -3  -1  16  188.23    3.34   0
   4   1 -16    2.21    1.38   0
   4  -1 -16    1.04    1.32   0
  -4  -1  16    1.28    1.29   0
  -4   1  16    0.74    1.86   0
   5   1 -16    3.07    1.46   0
  -5  -1  16    2.92    2.04   0
   5  -1 -16    5.25    1.59   0
  -5   1  16    1.84    2.05   0
   6   1 -16   -0.62    1.60   0
  -6  -1  16    1.81    2.17   0
  -6   1  16    1.86    1.61   0
  -6  -1 -16   -0.58    1.73   0
   6  -1 -16    3.19    1.71   0
  -6   1 -16   -1.83    1.77   0
   0  -2 -16   47.73    1.97   0
   0   2 -16   52.05    1.94   0
   1   2 -16   92.68    2.49   0
   1  -2 -16   97.16    2.48   0
  -1   2  16  100.28    2.67   0
  -1   2 -16  103.19    2.40   0
  -1  -2  16  103.70    2.64   0
  -1  -2 -16  105.44    2.50   0
  -2  -2  16   47.47    1.88   0
   2  -2 -16   46.79    1.95   0
  -2   2  16   48.94    2.28   0
  -2   2 -16   47.74    1.82   0
   2   2 -16   46.42    1.87   0
  -3   2  16  129.63    2.96   0
   3   2 -16   70.78    2.14   0
  -3  -2  16  136.27    2.96   0
   3  -2 -16  136.18    3.02   0
   4   2 -16   28.34    1.76   0
   4  -2 -16   35.01    2.05   0
  -4  -2  16   35.32    2.27   0
  -4   2  16   31.84    2.39   0
   5   2 -16   12.67    1.66   0
   5  -2 -16   13.26    1.76   0
  -5  -2  16   14.01    1.61   0
  -5   2  16   11.59    2.24   0
  -6   2 -16    0.37    1.77   0
  -6  -2 -16   -0.29    1.75   0
   6   2 -16    1.42    1.67   0
   6  -2 -16   -1.13    2.31   0
  -6  -2  16   -0.95    1.56   0
  -6   2  16   -0.76    2.19   0
   0  -3 -16   33.59    2.15   0
   0   3 -16   27.74    1.61   0
   0  -3  16   32.36    1.70   0
  -1  -3 -16   18.08    1.54   0
   1   3 -16   24.47    1.91   0
  -1   3 -16   21.71    1.51   0
   1  -3 -16   23.91    1.71   0
  -1  -3  16   22.49    1.53   0
  -2   3  16   47.13    2.01   0
  -2  -3  16   43.74    1.91   0
   2  -3 -16   47.89    2.08   0
  -2   3 -16   48.68    1.93   0
   2   3 -16   46.84    2.00   0
  -3   3  16  102.93    2.83   0
   3   3 -16   88.41    3.06   0
  -3  -3  16  104.39    2.60   0
   3  -3 -16   97.13    2.67   0
  -4  -3  16    6.35    1.39   0
   4   3 -16    2.88    1.52   0
   4  -3 -16    3.29    1.96   0
  -4   3  16    5.06    1.53   0
   5   3 -16    4.42    2.18   0
  -5  -3 -16    3.42    1.63   0
   5  -3 -16    1.31    2.18   0
  -5  -3  16    1.66    1.48   0
  -5   3  16    2.02    1.50   0
  -6  -3 -16    1.89    1.70   0
   6  -3 -16    0.74    1.85   0
  -6  -3  16    1.60    1.59   0
  -6   3  16    2.30    1.54   0
   6   3 -16    2.21    1.72   0
  -6   3 -16    1.01    2.59   0
   0   4 -16  145.16    2.90   0
   0  -4 -16  110.87    2.79   0
   0  -4  16  126.68    2.90   0
   1   4 -16  110.94    2.55   0
  -1  -4 -16  106.82    2.60   0
  -1   4 -16  122.22    2.66   0
   1  -4 -16  100.80    2.58   0
  -1  -4  16  110.66    2.47   0
  -2  -4  16   42.70    2.21   0
   2  -4 -16   35.98    2.01   0
  -2   4 -16   48.75    1.90   0
   2   4 -16   38.24    1.85   0
  -2   4  16   40.13    2.25   0
   3   4 -16   13.76    2.30   0
  -3   4  16   12.61    1.95   0
  -3  -4  16   12.76    1.62   0
   3  -4 -16   11.76    1.54   0
  -4   4  16   12.14    1.67   0
   4   4 -16   18.84    1.75   0
  -4  -4  16   16.53    1.62   0
   4  -4 -16   16.32    1.71   0
  -5  -4 -16   10.50    1.83   0
   5   4 -16   10.31    1.80   0
   5  -4 -16    9.81    1.80   0
  -5  -4  16   10.53    1.68   0
  -5   4  16    9.37    1.62   0
  -6  -4 -16    0.38    1.85   0
   6  -4 -16   -0.09    1.73   0
   6   4 -16    1.91    1.79   0
  -6  -4  16   -0.57    1.62   0
  -6   4 -16   -0.22    1.88   0
  -6   4  16    1.49    1.66   0
   0   5 -16  109.36    2.68   0
   0  -5 -16  101.75    3.13   0
   0  -5  16  134.32    3.05   0
   1   5 -16    6.75    1.46   0
  -1   5 -16    9.17    1.46   0
  -1  -5 -16    5.81    1.36   0
   1  -5 -16    6.62    1.43   0
  -1  -5  16    6.67    1.31   0
  -2   5 -16   17.70    1.51   0
  -2  -5  16   17.21    2.02   0
   2  -5 -16   19.89    2.05   0
  -2   5  16   15.92    1.61   0
   2   5 -16   14.70    1.57   0
  -3   5  16    7.42    1.49   0
  -3   5 -16    7.26    2.00   0
   3   5 -16   -0.08    1.40   0
  -3  -5  16    5.86    1.38   0
   3  -5 -16    5.48    2.12   0
  -4   5  16    1.05    1.36   0
   4   5 -16    1.91    1.56   0
   4  -5 -16    1.93    1.56   0
  -4  -5  16   -0.01    2.05   0
  -5   5  16    1.48    1.56   0
  -5  -5 -16    0.15    1.61   0
   5   5 -16    2.88    1.67   0
  -5  -5  16    2.12    1.59   0
   5  -5 -16    2.44    1.71   0
  -6   5 -16    1.68    1.90   0
   6  -5 -16    1.75    1.87   0
  -6  -5 -16    6.07    2.75   0
   6   5 -16    2.29    1.86   0
  -6  -5  16    4.22    2.42   0
  -6   5  16    2.51    2.37   0
   0   6 -16  130.99    2.97   0
   0  -6 -16  119.60    3.28   0
   0  -6  16  137.29    3.10   0
  -1  -6 -16   28.41    1.77   0
   1  -6 -16   23.17    2.21   0
  -1  -6  16   27.11    1.79   0
  -1   6 -16   34.38    1.77   0
   1   6 -16   26.21    1.82   0
   2  -6 -16   52.07    2.78   0
  -2  -6  16   53.47    2.11   0
  -2   6 -16   58.69    2.24   0
   2   6 -16   52.57    2.22   0
  -3   6  16   35.18    2.52   0
   3   6 -16   37.00    2.06   0
  -3   6 -16   41.58    2.11   0
   3  -6 -16   45.05    2.75   0
  -3  -6  16   39.56    1.91   0
  -4  -6 -16    1.44    1.71   0
   4   6 -16    0.57    1.57   0
   4  -6 -16   -0.03    1.49   0
  -4  -6  16    1.22    1.39   0
  -4   6  16    0.76    1.50   0
  -4   6 -16    1.17    1.44   0
  -5  -6 -16    1.05    2.54   0
   5   6 -16    2.63    2.36   0
  -5   6  16    1.54    2.18   0
  -5  -6  16    2.74    2.22   0
   5  -6 -16    1.51    1.69   0
   0   7 -16   52.39    2.23   0
   0  -7 -16   45.29    2.77   0
   0  -7  16   56.47    2.21   0
  -1  -7 -16    4.33    1.88   0
  -1   7 -16    4.26    1.44   0
   1  -7 -16    5.44    2.06   0
   1   7 -16    6.15    1.57   0
  -1  -7  16    3.76    1.85   0
  -2   7 -16   14.62    1.67   0
  -2  -7  16   18.20    2.22   0
   2   7 -16   13.43    1.78   0
   2  -7 -16   13.91    1.78   0
  -3   7  16   -0.12    1.42   0
   3   7 -16    1.36    1.42   0
   3  -7 -16    0.17    1.48   0
  -3  -7  16    0.99    1.43   0
  -3   7 -16    0.49    1.35   0
  -4  -7 -16   23.94    2.19   0
  -4   7 -16   26.68    2.23   0
   4   7 -16   22.87    2.05   0
   4  -7 -16   21.08    2.31   0
  -4  -7  16   31.63    2.48   0
  -4   7  16   21.79    2.65   0
  -5   7 -16    0.37    1.78   0
  -5  -7 -16   -1.25    1.82   0
   5  -7 -16    1.35    2.48   0
  -5   7 -16    0.69    1.61   0
   5   7 -16    1.39    2.37   0
  -5  -7  16    0.23    1.54   0
  -5   7  16    0.36    1.62   0
   0   8 -16    0.59    1.97   0
   0  -8 -16    1.34    1.86   0
  -1  -8 -16   76.46    3.00   0
  -1  -8  16   96.50    3.05   0
  -1   8 -16   84.66    2.85   0
   1  -8 -16   58.43    2.86   0
   1   8 -16   91.78    3.06   0
  -2  -8  16    9.31    1.61   0
   2   8 -16    7.54    1.69   0
  -2   8 -16    6.89    2.20   0
   2  -8 -16    9.56    2.28   0
  -3  -8 -16    3.76    1.71   0
  -3   8 -16    1.93    1.62   0
   3   8 -16    2.59    1.55   0
   3  -8 -16    3.25    2.25   0
  -3  -8  16    4.48    2.01   0
  -4   8 -16    2.85    1.69   0
   4  -8 -16    2.61    2.53   0
   4   8 -16    4.43    2.30   0
  -4   8  16    1.25    1.67   0
  -4  -8 -16    2.35    1.79   0
  -4  -8  16    3.09    1.49   0
   5  -8 -16    5.45    2.17   0
   5   8 -16    5.05    2.57   0
   0  -9 -16    4.16    2.05   0
   0   9 -16    4.01    2.17   0
   1  -9 -16   19.56    2.81   0
  -1   9 -16   21.12    2.57   0
  -1  -9 -16   13.98    2.42   0
  -1  -9  16   25.48    2.34   0
   1   9 -16   17.01    1.90   0
  -2  -9  16    3.17    1.41   0
  -2   9 -16    2.06    1.46   0
   2   9 -16    1.14    1.48   0
   2  -9 -16    1.80    2.13   0
  -3  -9  16   14.60    2.34   0
  -3  -9 -16   15.22    2.69   0
   3   9 -16   16.00    2.44   0
   3  -9 -16   15.63    2.78   0
  -3   9 -16   13.10    1.94   0
  -4  -9 -16    5.75    2.00   0
   4  -9 -16    4.62    2.68   0
   4   9 -16    3.56    1.88   0
  -4   9 -16    7.05    2.52   0
  -4  -9  16    3.54    1.79   0
   0 -10 -16    8.30    2.40   0
   0  10 -16   13.10    2.41   0
   1 -10 -16    7.69    2.36   0
  -1 -10 -16    8.05    1.75   0
   1  10 -16   13.22    2.57   0
  -1 -10  16   15.12    2.48   0
  -1  10 -16   10.38    2.07   0
  -2 -10 -16    2.57    1.84   0
  -2  10 -16    5.18    2.37   0
   2  10 -16    3.82    1.63   0
  -2 -10  16    2.67    1.66   0
   2 -10 -16    3.28    2.54   0
  -3 -10  16    5.38    2.41   0
  -3 -10 -16    3.56    1.85   0
   3 -10 -16    5.61    2.80   0
   3  10 -16    2.87    2.55   0
  -3  10 -16    4.80    2.44   0
   0 -11 -16    2.09    2.67   0
   0  11 -16    3.35    1.81   0
   0 -11 -16    1.82    1.72   0
   1 -11 -16    2.55    2.90   0
  -1 -11 -16    1.82    2.68   0
  -1 -11  16    2.30    1.63   0
   1  11 -16    4.68    2.59   0
  -1  11 -16    1.60    1.68   0
   1 -11 -16    1.81    2.56   0
  -1 -11 -16    2.03    1.64   0
  -2 -11 -16    3.68    2.72   0
   2 -11 -16    2.45    3.46   0
   2  11 -16    2.91    2.45   0
  -2 -11  16    3.29    2.29   0
  -2  11 -16    0.82    1.90   0
   0 -12 -16    4.14    2.96   0
   0  12 -16    4.53    2.03   0
   0 -12 -16    3.84    2.66   0
  -1 -12 -16    3.27    2.93   0
   1  12 -16    2.87    2.76   0
  -1  12 -16    2.28    1.94   0
  -1 -12  16    3.22    1.83   0
  -1 -12 -16    2.29    2.59   0
  -1   0  17   25.40    1.68   0
  -1   0 -17   30.72    1.75   0
   1   0 -17   21.67    1.48   0
   2   0 -17  144.87    2.57   0
  -2   0  17  274.87    3.78   0
  -3   0  17   99.70    2.97   0
   3   0 -17   91.92    2.54   0
   4   0 -17    2.43    1.34   0
  -4   0  17    0.94    1.23   0
   5   0 -17    4.51    1.50   0
  -5   0  17    3.27    1.51   0
  -6   0  17    2.59    1.66   0
   6   0 -17    3.64    1.66   0
  -6   0 -17    1.20    1.80   0
   0   1 -17   13.38    1.52   0
   0  -1 -17   15.85    1.85   0
  -1   1 -17  137.24    2.64   0
  -1  -1  17  124.92    2.81   0
  -1   1  17  131.18    2.97   0
  -1  -1 -17  136.46    3.20   0
   1   1 -17  126.84    2.45   0
   1  -1 -17  131.50    2.70   0
   2  -1 -17   65.97    2.15   0
  -2  -1  17   60.69    2.06   0
   2   1 -17   60.48    2.51   0
  -2   1  17   57.16    2.03   0
  -3   1  17   74.35    2.67   0
   3   1 -17   88.82    2.93   0
   3  -1 -17   97.56    2.85   0
  -3  -1  17   78.76    2.52   0
   4   1 -17   13.81    1.57   0
   4  -1 -17   31.69    1.95   0
  -4  -1  17   28.20    1.68   0
  -4   1  17   28.43    2.21   0
   5   1 -17    1.94    1.51   0
  -5  -1  17   -0.39    1.96   0
  -5   1  17    0.91    1.36   0
   5  -1 -17    0.91    1.58   0
   6  -1 -17    1.20    2.35   0
  -6   1 -17   -0.28    1.75   0
  -6  -1 -17    0.78    1.76   0
   6   1 -17    1.45    1.66   0
  -6  -1  17    0.02    1.53   0
  -6   1  17    0.52    1.54   0
   0  -2 -17   71.86    2.09   0
   0   2 -17   76.39    2.18   0
  -1  -2  17   69.98    2.29   0
  -1  -2 -17   56.90    1.95   0
   1   2 -17   52.99    1.98   0
   1  -2 -17   51.57    2.00   0
  -1   2  17   54.36    1.95   0
  -1   2 -17   74.36    2.24   0
   2   2 -17   37.86    1.87   0
   2  -2 -17   32.24    1.75   0
  -2   2 -17   36.17    1.71   0
  -2  -2  17   37.11    1.82   0
  -2   2  17   32.33    1.70   0
  -3   2  17   98.80    2.62   0
   3   2 -17  101.13    2.74   0
   3  -2 -17  104.71    3.18   0
  -3  -2  17  108.83    2.65   0
   4   2 -17   16.08    1.67   0
   4  -2 -17   20.40    2.27   0
  -4  -2  17   13.05    1.60   0
  -4   2  17   15.10    1.61   0
   5   2 -17    9.65    2.16   0
   5  -2 -17    7.92    2.33   0
  -5  -2  17    9.14    1.55   0
  -5   2  17    6.78    1.50   0
  -6   2 -17   -2.02    2.65   0
   6   2 -17    2.33    2.38   0
  -6  -2  17    0.55    1.60   0
   6  -2 -17    0.62    1.83   0
  -6   2  17   -0.33    2.14   0
  -6  -2 -17    1.14    1.73   0
   0  -3 -17    2.16    1.29   0
   0   3 -17    2.66    1.21   0
   1   3 -17    5.23    1.31   0
  -1   3 -17    6.47    1.24   0
   1  -3 -17    5.92    1.38   0
  -1  -3  17    6.29    1.20   0
  -1  -3 -17    4.73    1.26   0
   2  -3 -17  378.06    4.61   0
  -2  -3  17  305.30    3.97   0
  -2   3  17  294.08    4.29   0
  -2   3 -17  338.12    3.96   0
   2   3 -17  318.05    4.32   0
  -3   3  17   12.38    2.02   0
   3   3 -17   12.11    1.71   0
   3  -3 -17   16.35    2.11   0
  -3  -3  17   12.80    1.61   0
  -4   3  17    4.99    1.52   0
   4   3 -17    3.59    1.50   0
   4  -3 -17    3.17    1.59   0
  -4  -3  17    5.43    1.97   0
  -5  -3 -17   14.03    1.89   0
   5   3 -17   15.07    1.82   0
   5  -3 -17   14.33    1.91   0
  -5  -3  17   12.00    1.64   0
  -5   3  17   15.14    1.86   0
  -6   3 -17    1.18    1.90   0
  -6  -3 -17    1.27    1.81   0
   6   3 -17    1.22    1.75   0
   6  -3 -17   -0.51    1.85   0
  -6  -3  17    2.69    1.68   0
  -6   3  17   -0.99    1.67   0
   0  -4 -17   59.15    2.20   0
   0   4 -17   58.30    1.97   0
   0  -4  17   63.39    2.15   0
   1   4 -17  189.24    3.13   0
  -1   4 -17  201.02    3.25   0
   1  -4 -17  184.24    3.44   0
  -1  -4  17  188.61    3.07   0
  -1  -4 -17  174.71    3.42   0
   2  -4 -17   81.08    2.64   0
  -2  -4  17   91.25    2.70   0
  -2   4 -17   90.52    2.40   0
  -2   4  17   86.87    2.87   0
   2   4 -17   88.68    2.38   0
   3   4 -17   86.59    2.46   0
  -3   4 -17   97.45    2.66   0
   3  -4 -17   88.25    2.73   0
  -3  -4  17   87.24    2.48   0
  -3   4  17   91.03    2.91   0
  -4   4  17    7.74    1.52   0
   4   4 -17   12.26    2.21   0
   4  -4 -17    8.29    1.58   0
  -4  -4  17    9.79    2.13   0
  -5   4  17    1.97    2.06   0
   5   4 -17    1.35    2.31   0
   5  -4 -17    2.91    2.26   0
  -5  -4  17    1.94    1.54   0
  -5  -4 -17    1.78    1.81   0
  -6   4 -17   -0.18    2.04   0
  -6  -4 -17    0.87    1.90   0
   6  -4 -17    0.68    1.79   0
   6   4 -17    0.66    1.78   0
  -6  -4  17    2.33    1.63   0
  -6   4  17    1.26    1.78   0
   0   5 -17   37.24    1.83   0
   0  -5 -17   34.92    1.93   0
   0  -5  17   43.44    1.91   0
  -1  -5 -17   21.07    1.58   0
   1   5 -17   19.82    1.63   0
  -1   5 -17   29.99    2.04   0
   1  -5 -17   25.37    1.70   0
  -1  -5  17   24.59    1.69   0
   2  -5 -17   47.09    2.24   0
  -2  -5  17   50.54    2.02   0
  -2   5  17   50.16    2.20   0
  -2   5 -17   59.95    2.09   0
   2   5 -17   47.32    2.09   0
  -3   5  17   49.76    2.62   0
  -3   5 -17   66.86    2.25   0
   3   5 -17   50.66    2.04   0
   3  -5 -17   56.26    2.33   0
  -3  -5  17   59.03    2.03   0
   4   5 -17   23.04    1.92   0
   4  -5 -17   23.84    2.04   0
  -4   5  17   21.64    1.89   0
  -4  -5  17   25.77    2.32   0
  -5  -5 -17   -0.20    1.78   0
  -5   5  17    1.87    1.42   0
   5   5 -17    0.31    1.71   0
   5  -5 -17   -0.38    2.19   0
  -5  -5  17    1.66    1.57   0
   0   6 -17    9.66    1.55   0
   0  -6 -17    9.50    1.49   0
   0  -6  17   11.65    1.43   0
  -1  -6 -17   16.64    1.62   0
   1  -6 -17   18.21    2.14   0
  -1   6 -17   16.82    1.56   0
  -1  -6  17   21.06    1.64   0
   1   6 -17   13.43    1.51   0
   2  -6 -17   36.65    2.21   0
  -2  -6  17   37.80    2.04   0
  -2   6 -17   50.04    2.38   0
   2   6 -17   38.80    2.07   0
  -3   6 -17   12.53    1.66   0
  -3   6  17   12.45    2.11   0
   3   6 -17   10.84    1.69   0
   3  -6 -17   11.80    1.70   0
  -3  -6  17   18.25    2.14   0
   4   6 -17   11.56    2.24   0
   4  -6 -17   16.41    2.74   0
  -4   6 -17   20.97    1.91   0
  -4  -6  17   14.73    1.78   0
  -4   6  17   12.08    1.97   0
   5  -6 -17   -0.47    1.74   0
   5   6 -17    1.16    1.69   0
  -5   6  17    2.36    2.20   0
  -5  -6  17    3.22    2.19   0
  -5  -6 -17   -0.71    1.76   0
   0   7 -17    5.23    1.85   0
   0  -7 -17    4.04    1.44   0
  -1  -7 -17   24.20    2.22   0
  -1  -7  17   38.47    2.23   0
  -1   7 -17   30.82    1.94   0
   1  -7 -17   24.52    2.34   0
   1   7 -17   25.89    1.93   0
   2  -7 -17    5.00    1.55   0
  -2   7 -17    5.83    2.00   0
  -2  -7  17    6.96    2.10   0
   2   7 -17    6.24    2.13   0
   3   7 -17    2.19    1.49   0
   3  -7 -17    2.63    2.29   0
  -3   7 -17    5.12    1.97   0
  -3  -7  17    3.79    1.41   0
  -4   7 -17   28.64    2.50   0
   4   7 -17   18.87    2.59   0
   4  -7 -17   20.85    2.24   0
  -4   7  17   17.70    2.04   0
  -4  -7  17   29.70    2.55   0
  -4  -7 -17   23.06    2.14   0
  -5  -7 -17    1.74    1.83   0
   5  -7 -17    1.59    2.73   0
   5   7 -17    1.72    1.71   0
  -5  -7  17    0.69    1.60   0
  -5   7 -17    1.87    1.76   0
  -5   7  17    0.83    1.66   0
   0   8 -17   36.06    2.11   0
   0  -8 -17   30.25    2.14   0
  -1  -8  17   88.63    2.76   0
  -1   8 -17   86.61    2.85   0
  -1  -8 -17   83.25    3.15   0
   1  -8 -17   88.13    3.43   0
   1   8 -17   81.60    2.75   0
  -2  -8  17   13.46    1.69   0
   2   8 -17   13.33    2.30   0
  -2   8 -17   18.79    2.27   0
   2  -8 -17   11.98    1.98   0
  -3  -8  17    5.01    2.18   0
  -3   8 -17    4.48    2.21   0
   3   8 -17    3.03    1.58   0
   3  -8 -17    2.60    2.21   0
  -4  -8 -17    1.93    1.82   0
  -4   8 -17    4.20    2.34   0
   4   8 -17    2.90    1.68   0
   4  -8 -17    1.80    2.47   0
  -4   8  17    2.42    1.58   0
  -4  -8  17    2.03    1.60   0
   0  -9 -17    0.40    1.38   0
   0   9 -17    0.98    1.47   0
  -1   9 -17   20.27    2.14   0
   1  -9 -17   13.19    2.65   0
  -1  -9  17   21.87    1.93   0
   1   9 -17   17.47    2.54   0
  -1  -9 -17   20.67    2.39   0
  -2   9 -17   10.36    1.80   0
  -2  -9  17   10.37    1.70   0
   2   9 -17    8.97    2.34   0
   2  -9 -17    8.94    2.51   0
  -3  -9 -17    1.92    1.71   0
  -3  -9  17    1.41    2.21   0
   3   9 -17    2.28    1.66   0
   3  -9 -17    2.03    2.45   0
  -3   9 -17    1.44    1.56   0
  -4  -9 -17    1.93    2.65   0
   4  -9 -17    0.66    2.61   0
   4   9 -17    2.42    1.74   0
  -4   9 -17    1.45    1.68   0
  -4  -9  17    0.33    1.69   0
   0  10 -17    4.92    1.80   0
   0 -10 -17    2.90    1.67   0
   1 -10 -17    8.54    2.08   0
  -1 -10 -17    6.34    1.91   0
   1  10 -17   11.48    1.91   0
  -1 -10  17   14.31    1.82   0
  -1  10 -17   11.69    2.53   0
  -2 -10 -17   14.59    2.75   0
  -2  10 -17   10.23    1.93   0
   2  10 -17   11.74    2.52   0
  -2 -10  17   12.92    1.95   0
   2 -10 -17   11.10    2.80   0
  -3 -10 -17    5.05    1.90   0
  -3 -10  17    8.63    2.48   0
   3  10 -17    6.47    1.82   0
   3 -10 -17    5.95    2.88   0
  -3  10 -17    4.16    1.90   0
   0 -11 -17    0.68    2.67   0
   0  11 -17    0.94    1.72   0
   0 -11 -17    0.82    2.24   0
   1 -11 -17    2.25    2.40   0
  -1 -11  17    2.44    1.68   0
  -1 -11 -17    3.99    2.82   0
   1  11 -17    4.35    2.50   0
  -1  11 -17    3.38    2.57   0
  -1 -11 -17    1.64    2.36   0
  -2 -11  17    0.60    2.36   0
  -2 -11 -17    1.86    2.61   0
  -2 -11 -17    1.38    2.32   0
   2  11 -17   -0.48    1.73   0
   2 -11 -17    0.54    3.26   0
  -2  11 -17    1.11    2.51   0
   0 -12 -17    4.57    2.23   0
   0 -12 -17    4.58    2.68   0
   0   0 -18  392.56    4.31   0
  -1   0 -18   48.34    2.17   0
   1   0 -18   30.30    1.63   0
  -1   0  18   34.81    1.72   0
   2   0 -18   45.72    2.06   0
  -2   0  18   43.45    1.87   0
  -3   0  18   88.13    2.62   0
   3   0 -18   96.93    3.10   0
   4   0 -18   14.47    1.50   0
  -4   0  18   11.41    1.39   0
   5   0 -18   11.25    2.22   0
  -5   0  18    7.55    1.45   0
  -6   0 -18    0.68    2.45   0
   6   0 -18   -0.13    1.65   0
  -6   0  18    0.01    1.51   0
   0   1 -18    3.40    1.31   0
   0  -1 -18    3.82    1.22   0
  -1   1  18  100.20    2.39   0
   1   1 -18   89.06    2.14   0
  -1  -1  18   98.67    2.42   0
   1  -1 -18   99.08    2.56   0
  -1  -1 -18  124.26    2.80   0
  -1   1 -18  110.05    2.46   0
   2   1 -18  252.44    3.67   0
   2  -1 -18  264.67    3.64   0
  -2  -1  18  264.86    3.62   0
  -2   1  18  250.51    3.57   0
  -2   1 -18  289.11    3.74   0
  -3  -1  18   98.14    2.58   0
  -3   1  18   88.82    2.55   0
   3   1 -18   94.91    2.67   0
   3  -1 -18   89.01    2.62   0
   4   1 -18   31.78    2.01   0
   4  -1 -18   34.98    1.87   0
  -4  -1  18   34.14    1.91   0
  -4   1  18   35.18    1.89   0
   5  -1 -18    3.50    2.22   0
   5   1 -18    2.05    1.52   0
  -5  -1  18    3.16    1.96   0
  -5   1  18    1.58    1.49   0
  -6  -1 -18    2.90    1.76   0
   6   1 -18    1.52    1.67   0
   6  -1 -18    0.69    1.71   0
  -6   1 -18    1.39    1.76   0
  -6  -1  18    0.78    1.55   0
  -6   1  18    0.14    1.66   0
   0  -2 -18    9.80    1.51   0
   0   2 -18    8.99    1.34   0
  -1   2  18   52.81    1.96   0
  -1  -2  18   55.54    1.97   0
   1   2 -18   56.80    1.99   0
   1  -2 -18   53.68    1.96   0
  -1   2 -18   63.94    1.99   0
  -1  -2 -18   59.86    2.05   0
   2   2 -18   19.28    1.65   0
  -2   2  18   14.81    1.52   0
   2  -2 -18   19.15    2.05   0
  -2  -2  18   17.52    1.57   0
  -2   2 -18   15.05    1.42   0
  -3  -2  18   47.38    2.36   0
  -3   2  18   33.72    1.93   0
   3   2 -18   39.88    2.45   0
   3  -2 -18   39.57    2.02   0
  -4   2  18    9.33    1.54   0
   4   2 -18   11.48    2.16   0
   4  -2 -18    7.93    1.72   0
  -4  -2  18    7.46    1.56   0
   5   2 -18    1.21    1.60   0
   5  -2 -18    1.37    1.54   0
  -5  -2  18   -0.14    1.41   0
  -5   2  18    0.97    1.40   0
  -6  -2 -18    0.28    1.92   0
  -6   2 -18    1.43    1.77   0
   6   2 -18    2.22    1.64   0
   6  -2 -18    1.49    1.81   0
  -6  -2  18    2.28    1.67   0
  -6   2  18    3.37    1.68   0
   0  -3 -18  300.45    3.97   0
   0   3 -18  311.24    3.91   0
  -1  -3  18   69.05    2.08   0
  -1  -3 -18   65.84    2.05   0
   1   3 -18   75.22    2.20   0
  -1   3 -18   67.34    2.02   0
   1  -3 -18   70.07    2.30   0
   2  -3 -18   19.64    1.74   0
  -2  -3  18   17.82    1.58   0
  -2   3  18   17.30    1.68   0
  -2   3 -18   26.68    2.04   0
   2   3 -18   17.63    1.74   0
  -3   3  18   90.66    2.86   0
   3   3 -18   80.56    2.81   0
   3  -3 -18   76.77    2.64   0
  -3  -3  18   78.20    2.34   0
  -4   3  18    5.60    1.50   0
   4   3 -18    6.09    1.62   0
   4  -3 -18    8.12    1.70   0
  -4  -3  18    3.44    2.10   0
   5   3 -18   -0.71    2.26   0
   5  -3 -18    0.54    1.61   0
  -5  -3  18    0.81    1.48   0
  -5   3  18    1.17    1.45   0
  -6  -3 -18    2.85    2.02   0
   6  -3 -18    3.53    1.95   0
   6   3 -18    3.47    1.88   0
  -6   3 -18    4.82    2.07   0
  -6  -3  18    1.67    1.78   0
  -6   3  18    1.76    1.67   0
   0  -4 -18   20.69    2.08   0
   0   4 -18   21.98    1.53   0
  -1   4 -18  108.55    2.48   0
   1   4 -18  103.72    2.30   0
  -1  -4  18  119.27    2.78   0
  -1  -4 -18   97.82    2.62   0
   1  -4 -18  107.78    2.74   0
   2  -4 -18   69.06    2.86   0
  -2   4 -18   82.79    2.28   0
  -2  -4  18   71.68    2.16   0
  -2   4  18   72.28    2.36   0
   2   4 -18   75.35    2.27   0
  -3   4 -18   25.07    1.89   0
   3   4 -18   25.95    2.27   0
   3  -4 -18   24.35    2.44   0
  -3   4  18   20.52    1.72   0
  -3  -4  18   22.09    1.71   0
  -4   4  18    9.73    1.65   0
   4   4 -18   10.12    1.75   0
   4  -4 -18   14.68    2.34   0
  -4  -4  18    9.73    2.18   0
  -5  -4 -18    1.85    1.78   0
  -5   4  18    2.42    2.11   0
   5   4 -18    1.92    1.63   0
   5  -4 -18   -0.36    1.56   0
  -5  -4  18    1.70    1.54   0
   0   5 -18   68.71    2.11   0
   0  -5 -18   64.58    2.70   0
   1   5 -18   92.08    2.95   0
  -1  -5  18  110.47    2.84   0
  -1  -5 -18   86.07    2.54   0
   1  -5 -18   83.45    2.51   0
  -1   5 -18  101.41    2.59   0
   2  -5 -18   86.52    2.80   0
  -2  -5  18   91.34    2.45   0
  -2   5 -18  116.25    2.98   0
   2   5 -18   91.17    2.48   0
  -3   5 -18    4.80    1.38   0
  -3   5  18    4.26    1.84   0
   3   5 -18    2.12    2.01   0
   3  -5 -18    3.55    1.56   0
  -3  -5  18    4.59    1.41   0
   4   5 -18    0.65    1.54   0
   4  -5 -18    1.43    2.23   0
  -4   5  18    0.65    1.32   0
  -4  -5  18    1.33    1.43   0
  -4   5 -18    0.43    1.54   0
  -5  -5 -18    4.87    1.79   0
  -5   5  18    1.67    1.62   0
   5   5 -18    2.68    1.70   0
   5  -5 -18    3.27    1.85   0
  -5  -5  18    1.81    1.59   0
   0   6 -18    1.03    1.29   0
   0  -6 -18    1.85    1.29   0
   1   6 -18   21.54    1.90   0
  -1  -6  18   22.19    1.78   0
  -1  -6 -18   17.26    1.68   0
   1  -6 -18   20.55    2.14   0
  -1   6 -18   21.71    1.67   0
   2  -6 -18   25.05    2.38   0
  -2   6 -18   26.68    1.71   0
  -2  -6  18   23.85    1.74   0
   2   6 -18   22.02    1.83   0
  -3  -6  18   35.16    2.23   0
  -3   6 -18   30.97    2.32   0
  -3   6  18   22.74    1.88   0
   3   6 -18   26.44    1.85   0
   3  -6 -18   22.77    1.99   0
  -4   6  18    0.58    1.47   0
   4   6 -18    0.69    1.58   0
   4  -6 -18   -1.02    2.14   0
  -4   6 -18   -1.22    1.48   0
  -4  -6  18   -0.37    1.37   0
  -5  -6 -18    3.92    1.87   0
   5  -6 -18    2.32    1.84   0
   5   6 -18    3.73    2.42   0
  -5  -6  18    5.08    2.25   0
  -5   6  18    4.61    2.31   0
   0   7 -18   10.76    1.54   0
   0  -7 -18    7.48    2.00   0
  -1  -7  18    3.62    1.28   0
  -1  -7 -18    1.52    1.89   0
  -1   7 -18    1.15    1.41   0
   1  -7 -18    1.38    2.02   0
   1   7 -18    2.04    1.33   0
   2  -7 -18   14.09    1.92   0
  -2   7 -18   25.17    2.29   0
  -2  -7  18   26.04    2.25   0
   2   7 -18   20.11    1.77   0
  -3  -7  18    2.34    1.49   0
   3   7 -18    1.92    1.57   0
  -3   7 -18    1.45    1.55   0
   3  -7 -18    3.30    2.17   0
  -4  -7 -18    5.50    2.58   0
  -4   7  18    5.33    1.69   0
   4   7 -18    4.75    1.85   0
   4  -7 -18    5.95    1.86   0
  -4   7 -18    8.87    2.38   0
  -4  -7  18   12.61    2.27   0
  -5   7  18    1.66    1.81   0
  -5  -7 -18    1.72    2.65   0
   5  -7 -18    3.07    2.05   0
   5   7 -18    3.20    2.58   0
  -5  -7  18    3.81    1.73   0
  -5   7 -18    4.76    2.41   0
   0   8 -18    1.48    1.44   0
   0  -8 -18    1.86    1.97   0
  -1   8 -18    9.47    2.12   0
  -1  -8  18    8.46    1.57   0
   1  -8 -18    8.71    2.27   0
   1   8 -18    6.93    2.19   0
  -1  -8 -18    5.69    1.53   0
  -2  -8  18    4.23    1.50   0
   2   8 -18    4.72    1.57   0
  -2   8 -18    7.47    2.15   0
   2  -8 -18    5.92    2.35   0
  -3  -8  18   10.40    2.31   0
  -3   8 -18   10.34    1.67   0
   3   8 -18    7.42    1.76   0
   3  -8 -18    8.29    2.44   0
  -4  -8 -18   12.01    2.20   0
   4   8 -18    8.44    1.99   0
   4  -8 -18   10.52    2.13   0
  -4  -8  18   12.67    1.83   0
  -4   8 -18   12.36    2.02   0
   0  -9 -18   10.53    2.19   0
   0   9 -18   11.18    2.29   0
  -1   9 -18    2.20    1.73   0
   1  -9 -18    3.20    1.69   0
  -1  -9 -18    3.88    1.48   0
   1   9 -18    5.16    1.53   0
  -1  -9  18    4.65    1.62   0
  -2   9 -18    6.08    1.68   0
   2   9 -18    4.49    1.67   0
  -2  -9  18    7.99    1.69   0
   2  -9 -18    6.45    2.42   0
  -3  -9 -18    1.74    1.85   0
  -3  -9  18    3.38    1.68   0
   3   9 -18    5.22    2.48   0
   3  -9 -18    2.86    1.78   0
  -3   9 -18    2.83    2.39   0
  -4  -9 -18    5.90    2.06   0
   4  -9 -18    3.86    2.05   0
   4   9 -18    5.21    1.95   0
  -4   9 -18    8.18    2.65   0
  -4  -9  18    4.02    1.85   0
   0  10 -18    0.85    2.19   0
   0 -10 -18   -0.19    1.59   0
  -1 -10 -18   14.23    2.59   0
   1 -10 -18   17.73    3.00   0
  -1 -10  18   18.95    2.08   0
   1  10 -18   18.97    2.07   0
  -1  10 -18   17.78    2.41   0
  -2 -10 -18    2.60    2.56   0
  -2  10 -18    1.56    2.42   0
  -2 -10 -18   -0.09    1.56   0
   2  10 -18    0.84    1.75   0
   2 -10 -18    1.46    2.45   0
  -2 -10  18   -0.65    1.51   0
  -3 -10 -18   -1.04    1.96   0
  -3 -10  18    1.10    1.66   0
   3  10 -18   -0.26    1.75   0
   3 -10 -18    0.59    2.74   0
  -3  10 -18    0.47    1.82   0
   0  11 -18    0.53    2.48   0
   0 -11 -18    1.20    2.30   0
  -1 -11 -18    3.22    2.76   0
   1 -11 -18    2.43    2.67   0
   1  11 -18    3.61    1.90   0
  -1 -11  18    3.57    2.26   0
  -1 -11 -18    1.88    2.33   0
  -1  11 -18    2.99    2.48   0
  -2  11 -18    2.40    2.57   0
  -2 -11  18    1.03    1.70   0
  -2 -11 -18    1.29    2.66   0
  -2 -11 -18    0.64    1.53   0
   2  11 -18   -0.04    1.78   0
   2 -11 -18    0.71    2.63   0
  -1   0 -19  115.84    2.46   0
  -1   0  19  106.91    2.48   0
   1   0 -19  108.01    2.40   0
   2   0 -19   42.79    1.98   0
  -2   0  19   44.81    1.89   0
  -2   0 -19   45.15    1.88   0
  -3   0  19    9.82    1.56   0
   3   0 -19    9.65    1.66   0
   4   0 -19    3.55    1.39   0
  -4   0  19    2.45    1.42   0
   5   0 -19   14.24    1.85   0
  -5   0  19   13.03    1.55   0
  -6   0 -19    0.99    1.87   0
   6   0 -19    3.22    1.85   0
  -6   0  19    4.82    1.75   0
   0   1 -19   14.78    1.40   0
   0  -1 -19   15.56    1.44   0
   1   1 -19   48.95    1.81   0
  -1  -1 -19   56.86    2.03   0
   1  -1 -19   53.03    2.02   0
  -1  -1  19   54.52    1.97   0
  -1   1  19   51.65    1.95   0
  -1   1 -19   55.92    1.95   0
  -2   1  19    9.46    1.37   0
   2   1 -19   11.05    1.60   0
   2  -1 -19   10.12    2.01   0
  -2   1 -19    8.32    1.54   0
  -2  -1  19    9.07    1.45   0
  -3  -1  19   41.40    2.00   0
  -3   1  19   40.32    1.93   0
   3   1 -19   48.81    2.56   0
   3  -1 -19   40.74    1.95   0
  -4   1  19   16.48    1.67   0
   4   1 -19   24.96    2.31   0
   4  -1 -19   19.31    1.78   0
  -4  -1  19   17.76    1.67   0
   5   1 -19   -0.29    1.55   0
   5  -1 -19    2.21    1.55   0
  -5  -1  19   -0.34    2.05   0
  -5   1  19    0.40    1.45   0
  -6   1 -19    1.95    1.82   0
  -6  -1 -19    2.18    1.75   0
   6   1 -19    2.44    1.78   0
   6  -1 -19   -0.40    1.80   0
  -6  -1  19    0.55    1.62   0
  -6   1  19   -0.91    1.63   0
   0  -2 -19   46.52    1.83   0
   0   2 -19   68.52    2.34   0
   1   2 -19    1.65    1.24   0
  -1  -2  19    1.60    1.22   0
  -1   2 -19    2.44    1.20   0
   1  -2 -19    2.24    1.74   0
  -1  -2 -19    0.21    1.70   0
   2   2 -19   44.94    1.84   0
   2  -2 -19   44.58    1.97   0
  -2   2  19   40.99    1.84   0
  -2   2 -19   47.49    2.28   0
  -2  -2  19   41.86    1.98   0
  -3  -2  19  207.01    3.37   0
  -3   2  19  167.27    3.40   0
   3   2 -19  175.58    3.23   0
   3  -2 -19  220.20    3.94   0
  -4   2  19   -0.70    1.34   0
   4   2 -19    1.22    1.51   0
   4  -2 -19    0.97    1.56   0
  -4  -2  19   -0.20    1.34   0
   5   2 -19    1.81    2.26   0
   5  -2 -19    0.89    1.70   0
  -5  -2  19    0.94    1.53   0
  -5   2  19    0.19    1.48   0
  -6   2 -19    0.51    2.65   0
  -6  -2 -19    1.67    1.94   0
   6   2 -19    2.30    2.60   0
   6  -2 -19    2.12    2.51   0
  -6  -2  19    0.33    1.70   0
  -6   2  19    0.91    1.84   0
   0  -3 -19    0.83    1.23   0
   0   3 -19    1.18    1.27   0
   1   3 -19   26.48    1.82   0
  -1   3 -19   29.74    1.61   0
  -1  -3  19   25.73    2.15   0
   1  -3 -19   27.22    1.59   0
  -1  -3 -19   23.83    1.64   0
   2  -3 -19   11.56    1.60   0
  -2  -3  19   10.56    1.53   0
  -2   3 -19   10.08    1.49   0
  -2   3  19    9.03    1.39   0
   2   3 -19   10.45    1.58   0
  -3  -3  19   27.30    1.74   0
   3   3 -19   27.81    1.88   0
  -3   3 -19   32.05    1.94   0
   3  -3 -19   25.31    1.96   0
  -3   3  19   34.69    2.43   0
  -4   3  19   16.36    1.65   0
   4   3 -19   14.01    1.75   0
   4  -3 -19   15.20    2.37   0
  -4  -3  19   18.50    1.73   0
  -5   3  19    7.15    1.70   0
   5   3 -19    8.38    1.81   0
   5  -3 -19   10.30    2.47   0
  -5  -3  19    9.35    1.68   0
   0  -4 -19   22.97    1.65   0
   0   4 -19   22.01    1.54   0
  -1   4 -19   24.54    1.62   0
   1   4 -19   21.07    1.92   0
  -1  -4  19   24.77    1.94   0
   1  -4 -19   18.60    1.67   0
  -1  -4 -19   21.42    1.63   0
  -2   4 -19   26.81    1.84   0
  -2   4  19   28.59    1.82   0
   2  -4 -19   25.51    1.89   0
  -2  -4  19   28.45    2.25   0
   2   4 -19   24.49    1.84   0
  -3  -4  19    3.27    1.41   0
  -3   4  19    2.48    1.30   0
  -3   4 -19    3.01    1.40   0
   3   4 -19    2.37    1.45   0
   3  -4 -19    2.91    1.49   0
  -4   4  19    0.00    1.47   0
   4   4 -19    4.30    2.12   0
   4  -4 -19    2.76    1.60   0
  -4  -4  19    0.67    2.03   0
  -5   4  19    1.59    2.27   0
   5   4 -19   -0.22    2.33   0
   5  -4 -19    0.64    1.57   0
  -5  -4  19    3.00    1.57   0
  -5  -4 -19    0.94    1.78   0
   0  -5 -19   12.21    1.59   0
   0   5 -19   15.91    1.57   0
   1   5 -19    1.51    1.34   0
  -1  -5  19    4.28    1.88   0
   1  -5 -19    1.87    1.31   0
  -1  -5 -19    2.18    1.36   0
  -1   5 -19    4.08    1.42   0
   2  -5 -19    3.71    2.03   0
  -2  -5  19    3.41    1.48   0
  -2   5 -19    6.32    1.58   0
   2   5 -19    5.54    2.11   0
  -3  -5  19    5.56    1.47   0
  -3   5  19    5.11    1.93   0
  -3   5 -19    5.87    1.58   0
   3   5 -19    4.66    1.54   0
   3  -5 -19    7.96    2.07   0
   4   5 -19    3.92    1.58   0
   4  -5 -19    4.90    1.71   0
  -4  -5  19    3.21    1.50   0
  -4   5  19    1.87    1.47   0
  -4   5 -19    6.10    2.23   0
  -5  -5 -19    5.28    1.88   0
   5   5 -19    6.36    1.83   0
   5  -5 -19    6.94    1.87   0
  -5   5  19    4.48    1.71   0
  -5  -5  19    6.88    1.73   0
   0   6 -19    8.72    1.52   0
   0  -6 -19    6.77    1.95   0
   1   6 -19   18.67    1.83   0
  -1  -6  19   20.77    2.20   0
   1  -6 -19   13.64    1.63   0
  -1   6 -19   17.09    2.17   0
  -1  -6 -19   15.99    1.78   0
   2  -6 -19    8.21    2.24   0
  -2   6 -19   11.30    2.15   0
  -2  -6  19   11.37    1.47   0
   2   6 -19    9.85    1.71   0
  -3   6 -19   27.64    1.89   0
  -3  -6  19   28.37    2.34   0
  -3   6  19   18.75    1.76   0
   3   6 -19   20.38    1.87   0
   3  -6 -19   18.16    2.50   0
  -4   6  19    2.30    1.43   0
   4   6 -19    1.76    1.50   0
   4  -6 -19    2.39    1.63   0
  -4   6 -19    2.36    2.08   0
  -4  -6  19    2.79    1.52   0
  -5  -6 -19    0.28    1.88   0
   5   6 -19    0.99    1.71   0
   5  -6 -19    3.77    2.64   0
  -5  -6  19   -1.09    2.29   0
  -5   6 -19   -0.34    1.71   0
  -5   6  19    0.51    2.29   0
   0   7 -19   10.01    1.71   0
   0  -7 -19   10.39    1.55   0
  -1  -7  19   11.66    1.65   0
  -1   7 -19   12.28    1.56   0
   1  -7 -19    7.55    2.14   0
  -1  -7 -19   10.59    2.01   0
   1   7 -19   12.13    1.69   0
   2  -7 -19    8.54    2.28   0
  -2  -7  19    8.82    1.49   0
   2   7 -19    8.03    2.23   0
  -2   7 -19    8.12    1.52   0
  -3  -7  19    3.25    1.50   0
   3   7 -19    5.07    1.60   0
  -3   7 -19    8.90    2.20   0
   3  -7 -19    4.89    1.77   0
  -4  -7 -19   -0.28    1.72   0
  -4   7 -19    1.02    1.62   0
   4   7 -19    2.28    2.35   0
   4  -7 -19    1.57    2.50   0
  -4   7  19    1.33    1.60   0
  -4  -7  19    0.49    2.20   0
   0   8 -19   48.79    2.90   0
   0  -8 -19   40.41    2.55   0
  -1   8 -19    9.58    2.03   0
  -1  -8 -19    5.31    1.46   0
   1  -8 -19    6.74    2.20   0
   1   8 -19    6.74    1.58   0
  -1  -8  19    8.88    2.02   0
  -2  -8  19    4.46    1.45   0
   2   8 -19    4.46    1.65   0
  -2   8 -19    7.61    1.65   0
   2  -8 -19    4.69    1.80   0
  -3   8 -19    4.59    2.25   0
  -3  -8  19    7.33    2.21   0
   3   8 -19    4.65    1.81   0
   3  -8 -19    5.24    2.43   0
  -4  -8 -19    2.18    2.72   0
   4   8 -19    6.15    1.85   0
   4  -8 -19    4.95    2.61   0
  -4   8 -19    1.86    1.87   0
  -4  -8  19    3.68    1.63   0
   0  -9 -19    0.54    1.54   0
   0   9 -19    1.06    1.58   0
  -1   9 -19   12.27    2.53   0
  -1  -9 -19    9.24    1.95   0
  -1  -9  19   18.90    2.25   0
   1  -9 -19    9.04    1.91   0
   1   9 -19   13.95    1.80   0
  -2   9 -19   15.82    1.96   0
   2   9 -19   14.31    1.93   0
  -2  -9  19   15.54    1.74   0
   2  -9 -19   11.26    2.18   0
  -3  -9 -19    1.84    2.54   0
  -3  -9  19   -0.31    1.68   0
   3   9 -19    0.86    1.63   0
   3  -9 -19    0.76    1.78   0
  -3   9 -19    0.31    2.30   0
   0  10 -19    0.93    1.67   0
   0 -10 -19   -0.10    2.29   0
  -1  10 -19    6.17    2.43   0
  -1 -10  19    6.81    2.35   0
   1 -10 -19    6.41    2.58   0
   1  10 -19    6.12    1.73   0
  -1 -10 -19    7.20    2.36   0
  -2 -10 -19   10.86    2.26   0
  -2 -10  19   16.96    1.95   0
  -2  10 -19   10.28    2.87   0
  -2 -10 -19    7.99    1.92   0
   2  10 -19   14.61    2.02   0
   2 -10 -19   13.63    3.02   0
  -3 -10 -19    0.15    2.63   0
   3  10 -19    0.46    2.47   0
   3 -10 -19    0.34    2.54   0
   0  11 -19    2.38    1.92   0
   0 -11 -19    2.57    2.40   0
  -1 -11 -19    1.27    2.70   0
   1 -11 -19    0.47    2.50   0
  -1 -11  19    0.45    1.63   0
   1  11 -19    0.62    1.78   0
  -1 -11 -19    0.73    1.65   0
  -1  11 -19    0.37    1.70   0
   0   0 -20   14.70    1.90   0
   1   0 -20   10.50    1.55   0
  -1   0  20   12.21    1.80   0
  -1   0 -20   12.63    1.44   0
  -2   0  20    0.38    1.82   0
   2   0 -20    2.24    1.34   0
  -2   0 -20   -0.03    1.32   0
  -3   0  20  117.50    2.81   0
   3   0 -20  118.05    2.53   0
  -4   0  20    0.82    1.38   0
   4   0 -20    3.28    1.44   0
   5   0 -20    1.79    2.17   0
  -5   0  20    0.95    1.49   0
   6   0 -20    1.89    1.79   0
   0  -1 -20   98.79    2.54   0
   0   1 -20   90.24    2.19   0
  -1   1  20   29.13    1.61   0
  -1  -1 -20   28.62    1.67   0
  -1  -1  20   36.53    2.09   0
   1   1 -20   32.80    1.66   0
   1  -1 -20   31.01    1.72   0
  -1   1 -20   26.33    1.69   0
   2   1 -20   77.41    2.21   0
   2  -1 -20  125.32    3.02   0
  -2   1  20  118.52    2.59   0
  -2   1 -20  134.51    2.84   0
  -2  -1  20  122.36    2.69   0
  -2  -1 -20  135.53    2.90   0
  -3  -1  20   99.69    2.59   0
  -3   1  20   99.99    2.67   0
   3   1 -20  103.48    2.67   0
   3  -1 -20  108.63    3.15   0
  -4   1  20   11.95    1.59   0
   4   1 -20   12.92    1.64   0
   4  -1 -20   11.48    1.63   0
  -4  -1  20   14.03    1.53   0
   5   1 -20    1.50    1.48   0
   5  -1 -20   -0.17    2.29   0
  -5  -1  20    1.49    2.12   0
  -5   1  20    1.58    1.56   0
   0  -2 -20   52.31    1.95   0
   0   2 -20   59.71    2.09   0
   1   2 -20   44.77    1.86   0
  -1  -2 -20   39.61    1.85   0
  -1   2 -20   49.09    1.99   0
   1  -2 -20   52.42    2.24   0
  -1  -2  20   43.52    1.83   0
   2   2 -20    6.73    2.09   0
   2  -2 -20    5.89    1.52   0
  -2   2  20    7.06    1.33   0
  -2  -2  20    7.19    1.49   0
  -2   2 -20    7.31    1.80   0
  -3  -2  20   12.81    2.07   0
  -3   2  20    8.88    1.57   0
   3   2 -20    8.89    1.57   0
   3  -2 -20    8.74    1.75   0
  -4   2  20    8.58    1.55   0
   4   2 -20    9.55    1.59   0
   4  -2 -20   10.42    1.66   0
  -4  -2  20    9.46    1.54   0
  -5   2  20    2.14    1.54   0
   5   2 -20    1.62    1.70   0
   5  -2 -20    2.51    1.71   0
  -5  -2  20    2.72    1.56   0
   0  -3 -20   10.57    1.39   0
   0   3 -20    9.62    1.40   0
   1   3 -20  116.34    2.75   0
  -1   3 -20  118.74    2.59   0
  -1  -3 -20  108.50    2.51   0
   1  -3 -20  114.37    2.78   0
  -1  -3  20  139.39    3.03   0
   2   3 -20   44.09    2.41   0
   2  -3 -20   36.39    1.97   0
  -2   3 -20   36.64    1.82   0
  -2   3  20   36.79    2.30   0
  -2  -3  20   40.32    1.84   0
  -3   3  20   36.28    2.37   0
  -3  -3  20   28.86    1.86   0
  -3   3 -20   37.78    1.93   0
   3   3 -20   22.66    1.72   0
   3  -3 -20   30.86    2.04   0
  -4   3  20    4.47    1.55   0
   4   3 -20    5.25    1.64   0
   4  -3 -20    6.94    1.60   0
  -4  -3  20    2.77    1.57   0
  -5   3  20    3.62    1.57   0
   5   3 -20    2.19    2.36   0
   5  -3 -20    2.22    1.69   0
  -5  -3  20    1.15    1.61   0
   0  -4 -20   33.70    2.24   0
   0   4 -20   30.35    1.75   0
  -1   4 -20  101.58    2.70   0
   1   4 -20   86.47    2.58   0
  -1  -4  20   76.99    2.21   0
   1  -4 -20   73.54    2.48   0
  -1  -4 -20   87.53    2.77   0
   2  -4 -20  116.42    3.11   0
  -2  -4  20  131.24    2.99   0
  -2   4  20  134.03    3.33   0
  -2   4 -20  119.63    2.74   0
   2   4 -20  116.92    2.56   0
  -3  -4  20    6.24    1.41   0
  -3   4  20    4.13    1.42   0
  -3   4 -20    6.81    2.03   0
   3   4 -20    7.12    2.08   0
   3  -4 -20    7.12    2.34   0
   4   4 -20    9.26    1.73   0
   4  -4 -20   13.94    2.40   0
  -4   4  20    8.90    1.73   0
  -4  -4  20   10.33    2.18   0
   5   4 -20    2.64    1.71   0
   5  -4 -20    2.11    1.80   0
  -5   4  20    1.37    2.22   0
  -5  -4  20    3.07    1.63   0
   0  -5 -20    5.58    1.87   0
   0   5 -20    2.94    1.45   0
   1   5 -20   36.93    1.96   0
  -1  -5  20   36.03    1.85   0
   1  -5 -20   33.59    2.39   0
  -1  -5 -20   37.02    2.33   0
  -1   5 -20   40.69    2.55   0
   2  -5 -20   80.69    3.12   0
  -2   5 -20  109.85    2.95   0
  -2  -5  20   93.21    2.73   0
   2   5 -20   77.24    2.48   0
  -3   5  20    9.38    1.47   0
  -3  -5  20    9.22    1.56   0
  -3   5 -20   11.21    2.15   0
   3   5 -20    8.62    1.46   0
   3  -5 -20    8.30    1.76   0
  -4   5  20    7.99    1.67   0
   4   5 -20   10.06    1.82   0
   4  -5 -20   10.43    1.81   0
  -4   5 -20   12.16    1.77   0
  -4  -5  20    8.78    1.75   0
  -5  -5 -20    1.45    1.79   0
   5   5 -20    1.13    1.74   0
   5  -5 -20    0.92    2.55   0
  -5   5  20    0.90    1.57   0
  -5  -5  20   -0.36    1.59   0
   0  -6 -20   52.40    2.18   0
   0   6 -20   58.81    2.21   0
   1   6 -20   58.84    2.27   0
  -1  -6  20   61.31    2.20   0
  -1  -6 -20   49.63    2.37   0
   1  -6 -20   56.93    2.39   0
  -1   6 -20   80.00    2.78   0
   2  -6 -20    4.37    1.53   0
  -2   6 -20    6.81    1.59   0
  -2  -6  20    6.97    1.48   0
   2   6 -20    5.83    2.09   0
  -3   6 -20    8.43    2.15   0
  -3  -6  20    9.45    2.19   0
  -3   6  20    8.61    2.13   0
   3   6 -20    6.19    1.65   0
   3  -6 -20    6.42    1.80   0
  -4   6 -20   17.92    2.43   0
   4   6 -20   10.47    1.90   0
   4  -6 -20   12.93    2.05   0
  -4   6  20   10.76    1.69   0
  -4  -6  20   13.30    1.82   0
  -5  -6 -20   -0.76    2.74   0
   5  -6 -20    1.86    1.94   0
   5   6 -20    2.85    2.51   0
  -5   6 -20    1.42    1.73   0
  -5  -6  20    1.59    1.69   0
  -5   6  20    0.96    1.70   0
   0   7 -20   33.18    2.13   0
   0  -7 -20   28.25    2.52   0
  -1  -7 -20    3.77    1.42   0
  -1   7 -20    6.12    1.46   0
   1  -7 -20    6.10    2.04   0
  -1  -7  20    5.46    1.36   0
   1   7 -20    9.69    2.04   0
   2  -7 -20    3.20    1.63   0
  -2  -7  20    3.84    1.51   0
   2   7 -20    7.47    1.59   0
  -2   7 -20    4.86    1.43   0
  -3  -7  20    7.27    1.70   0
  -3   7 -20    7.75    1.67   0
   3   7 -20    5.77    1.67   0
   3  -7 -20    6.67    1.86   0
  -4   7 -20    0.76    1.55   0
   4   7 -20    0.88    1.65   0
   4  -7 -20    1.53    2.45   0
  -4   7  20    1.39    2.28   0
  -4  -7  20    2.70    1.61   0
   0   8 -20    0.07    1.46   0
   0  -8 -20    0.65    1.50   0
  -1  -8 -20    3.67    1.52   0
  -1  -8  20    7.33    2.18   0
  -1   8 -20   10.33    2.11   0
   1  -8 -20    7.13    2.27   0
   1   8 -20    4.56    1.48   0
   2  -8 -20    3.46    2.30   0
  -2  -8 -20    1.60    1.49   0
   2   8 -20    2.84    1.59   0
  -2   8 -20    3.36    1.55   0
  -2  -8  20    2.35    1.44   0
  -3   8 -20    5.78    1.69   0
  -3  -8  20    9.03    2.26   0
   3   8 -20    4.68    1.75   0
   3  -8 -20    5.98    1.76   0
  -4  -8  20    5.41    1.74   0
   4   8 -20    1.94    1.84   0
   4  -8 -20    3.38    2.63   0
  -4   8 -20    2.71    2.61   0
  -4  -8 -20    3.04    1.95   0
   0  -9 -20    0.36    2.22   0
   0   9 -20    1.50    1.54   0
  -1   9 -20    6.28    2.31   0
  -1  -9  20    4.42    1.67   0
   1  -9 -20    2.44    1.71   0
   1   9 -20    3.41    1.67   0
  -1  -9 -20    3.20    1.62   0
  -2  -9  20    1.44    2.24   0
  -2  -9 -20    1.61    2.23   0
  -2   9 -20    2.07    1.67   0
   2   9 -20    1.72    1.75   0
   2  -9 -20    1.92    2.38   0
  -3  -9 -20    5.50    2.01   0
  -3  -9  20    6.36    1.73   0
   3   9 -20    5.17    1.76   0
   3  -9 -20    3.50    1.93   0
  -3   9 -20    3.66    1.91   0
   0  10 -20    6.42    2.41   0
   0 -10 -20    6.40    1.83   0
  -1  10 -20    5.33    2.59   0
  -1 -10  20    5.23    1.74   0
   1 -10 -20    4.82    1.82   0
   1  10 -20    5.45    1.77   0
  -1 -10 -20    4.56    1.73   0
  -2  10 -20    2.85    1.83   0
  -2 -10  20    4.11    2.34   0
   2  10 -20    3.02    1.80   0
  -2 -10 -20    1.15    1.74   0
   2 -10 -20    3.06    1.92   0
   0 -11 -20    5.38    2.06   0
   0  11 -20    6.21    2.77   0
   1 -11 -20    0.60    2.48   0
  -1 -11 -20    0.42    2.47   0
   1   0 -21    4.35    1.30   0
  -1   0  21    3.60    1.34   0
  -1   0 -21    4.81    1.92   0
   2   0 -21   54.47    2.21   0
  -2   0  21   68.23    2.42   0
  -2   0 -21   50.85    2.12   0
  -3   0  21   12.15    1.59   0
   3   0 -21   16.84    2.21   0
  -4   0  21   22.94    1.82   0
   4   0 -21   22.66    2.41   0
   5   0 -21    1.27    1.68   0
  -5   0  21    2.17    1.60   0
   0  -1 -21   84.58    2.49   0
   0   1 -21   88.43    2.35   0
  -1   1  21   23.38    1.75   0
  -1  -1  21   24.85    1.72   0
   1   1 -21   27.37    1.75   0
   1  -1 -21   24.85    1.78   0
  -1   1 -21   33.69    2.25   0
  -1  -1 -21   26.91    1.77   0
  -2  -1  21   75.91    2.75   0
   2   1 -21   80.40    2.75   0
   2  -1 -21   77.52    2.28   0
  -2  -1 -21   87.95    2.36   0
  -2   1  21   99.38    2.61   0
  -2   1 -21   87.69    2.39   0
  -3  -1  21   70.45    2.36   0
  -3   1  21   67.12    2.29   0
   3   1 -21   69.42    2.48   0
   3  -1 -21   71.43    2.46   0
  -4  -1  21    0.64    1.51   0
  -4   1  21    3.08    1.47   0
   4   1 -21    2.77    1.59   0
   4  -1 -21    2.96    1.48   0
  -5   1  21    0.56    1.48   0
   5   1 -21    1.95    1.61   0
   5  -1 -21    1.84    1.72   0
  -5  -1  21    1.40    2.19   0
   0  -2 -21   15.49    1.97   0
   0   2 -21   14.80    1.49   0
  -1  -2 -21   28.04    1.88   0
  -1  -2  21   37.90    2.21   0
   1   2 -21   34.78    1.88   0
  -1   2 -21   29.20    1.81   0
   1  -2 -21   31.60    1.81   0
  -2  -2 -21    3.93    1.90   0
   2   2 -21    4.55    1.38   0
   2  -2 -21    2.87    1.35   0
  -2   2 -21    2.52    1.41   0
  -2  -2  21    1.98    1.32   0
  -2   2  21    2.52    1.26   0
  -3  -2  21   18.45    2.13   0
   3   2 -21   13.73    2.26   0
  -3   2  21   14.40    1.70   0
   3  -2 -21   16.67    1.70   0
  -3   2 -21   19.00    2.02   0
  -4  -2  21   12.72    1.71   0
  -4   2  21   10.97    1.69   0
   4   2 -21   13.50    1.76   0
   4  -2 -21   15.37    2.39   0
  -5   2  21    0.70    1.58   0
   5   2 -21    1.38    2.32   0
   5  -2 -21    1.18    1.72   0
  -5  -2  21    1.83    1.59   0
   0  -3 -21   44.88    1.98   0
   0   3 -21   57.75    2.30   0
   1   3 -21   74.52    2.33   0
  -1   3 -21   74.72    2.23   0
  -1  -3 -21   72.57    2.51   0
   1  -3 -21   70.66    2.67   0
  -1  -3  21   70.95    2.29   0
   2   3 -21   21.85    1.73   0
  -2  -3 -21   21.68    1.61   0
   2  -3 -21   22.64    1.87   0
  -2   3 -21   27.08    2.22   0
  -2   3  21   25.35    1.74   0
  -2  -3  21   22.97    1.63   0
  -3   3  21   36.62    1.97   0
  -3  -3  21   40.98    2.03   0
  -3   3 -21   42.87    1.90   0
   3   3 -21   36.14    2.08   0
   3  -3 -21   34.60    2.05   0
  -4  -3  21    2.40    1.51   0
  -4   3  21    3.84    1.51   0
   4   3 -21    4.42    1.56   0
   4  -3 -21    4.64    2.22   0
  -5   3  21    7.35    1.81   0
   5   3 -21   10.51    1.93   0
   5  -3 -21   18.00    2.70   0
  -5  -3  21   12.27    1.83   0
   0  -4 -21    6.37    1.45   0
   0   4 -21    9.30    1.51   0
  -1   4 -21   17.20    1.65   0
   1   4 -21   21.16    2.06   0
  -1  -4 -21   13.48    2.11   0
   1  -4 -21   20.60    2.23   0
  -1  -4  21   18.76    1.53   0
  -2  -4 -21   17.89    1.67   0
   2  -4 -21   17.89    1.86   0
  -2   4  21   16.89    1.52   0
  -2   4 -21   17.22    1.76   0
  -2  -4  21   25.32    2.13   0
   2   4 -21   16.15    2.18   0
  -3   4 -21   27.00    2.43   0
  -3  -4  21   21.72    1.79   0
  -3   4  21   20.21    1.83   0
   3   4 -21   21.81    1.85   0
   3  -4 -21   21.18    1.91   0
  -4  -4  21   14.20    2.23   0
  -4   4 -21   14.63    2.32   0
   4   4 -21    4.36    1.66   0
   4  -4 -21    8.57    1.90   0
  -4   4  21   10.42    1.77   0
   5   4 -21    1.23    1.70   0
   5  -4 -21    1.38    1.74   0
  -5   4  21    1.87    2.27   0
  -5  -4  21    2.65    1.59   0
   0  -5 -21   65.80    2.50   0
   0   5 -21   74.21    2.44   0
   1   5 -21   14.02    1.53   0
  -1  -5 -21   11.39    2.05   0
   1  -5 -21   12.84    2.13   0
  -1  -5  21   11.62    1.60   0
  -1   5 -21   14.24    1.66   0
   2  -5 -21    4.43    2.08   0
  -2   5 -21    7.61    1.52   0
  -2  -5  21    6.24    1.90   0
   2   5 -21    3.25    1.47   0
  -3  -5  21   17.07    1.75   0
  -3   5 -21   16.02    1.74   0
  -3   5  21   15.68    1.78   0
   3   5 -21   16.07    1.73   0
   3  -5 -21   16.95    1.81   0
  -4  -5  21    7.25    1.57   0
  -4   5  21    6.02    2.26   0
   4   5 -21    6.02    2.33   0
   4  -5 -21    7.33    1.87   0
  -4   5 -21    6.54    1.73   0
  -5  -5 -21    3.53    1.90   0
   5   5 -21    0.98    1.83   0
   5  -5 -21    2.19    1.78   0
  -5   5 -21    1.90    1.73   0
  -5   5  21    1.65    1.59   0
  -5  -5  21    2.33    1.67   0
   0  -6 -21    9.33    2.16   0
   0   6 -21   11.69    1.68   0
   1   6 -21   12.44    2.22   0
  -1  -6 -21   15.94    2.09   0
   1  -6 -21   12.99    1.67   0
  -1   6 -21   14.61    1.59   0
  -1  -6  21   13.38    1.62   0
   2  -6 -21    7.64    1.59   0
  -2   6 -21    8.83    1.61   0
  -2  -6 -21    8.41    1.47   0
   2   6 -21    9.05    1.60   0
  -2  -6  21    7.41    1.52   0
  -3  -6  21    2.64    1.44   0
   3   6 -21    2.31    2.19   0
   3  -6 -21    3.01    2.16   0
  -3   6 -21    3.71    1.52   0
  -4  -6  21    5.08    1.65   0
  -4   6  21    5.60    1.66   0
   4   6 -21    5.54    2.43   0
   4  -6 -21    1.76    1.85   0
  -4   6 -21    3.23    1.66   0
   0  -7 -21   43.69    2.40   0
   0   7 -21   55.04    2.35   0
  -1  -7 -21    2.45    1.40   0
  -1  -7  21    6.73    1.98   0
   1  -7 -21    3.02    1.50   0
  -1   7 -21    4.02    1.48   0
   1   7 -21    2.84    2.09   0
   2  -7 -21    8.02    1.66   0
  -2  -7 -21    5.71    1.56   0
   2   7 -21    9.15    1.57   0
  -2  -7  21    6.11    1.57   0
  -2   7 -21   11.55    2.24   0
  -3  -7  21    7.89    1.69   0
  -3   7 -21   12.39    2.34   0
   3   7 -21    7.53    1.71   0
   3  -7 -21    8.28    1.88   0
  -4  -7  21    0.49    1.56   0
  -4   7 -21   -0.35    2.24   0
   4   7 -21    0.94    2.33   0
   4  -7 -21    0.55    1.69   0
  -4   7  21   -0.45    2.17   0
   0  -8 -21    1.39    1.52   0
   0   8 -21    1.99    1.46   0
  -1  -8 -21    8.24    2.23   0
  -1  -8  21    8.64    1.70   0
  -1   8 -21   11.44    2.17   0
   1  -8 -21    7.20    1.85   0
   1   8 -21    7.26    2.33   0
   2  -8 -21    2.73    1.75   0
  -2  -8  21    3.77    1.48   0
  -2  -8 -21    1.00    1.45   0
   2   8 -21    4.81    2.28   0
  -2   8 -21    3.52    1.52   0
  -3   8 -21    7.18    1.89   0
  -3  -8  21    8.21    1.81   0
   3   8 -21    8.17    1.81   0
   3  -8 -21    7.37    2.69   0
   0  -9 -21    4.50    1.63   0
   0   9 -21    3.79    2.21   0
  -1  -9  21    5.96    1.68   0
  -1   9 -21    5.33    1.72   0
   1  -9 -21    2.37    1.91   0
   1   9 -21    7.53    2.34   0
  -1  -9 -21    5.74    2.23   0
  -2  -9  21   13.08    2.37   0
  -2  -9 -21    5.82    2.33   0
  -2   9 -21    6.78    1.89   0
   2   9 -21    8.19    1.91   0
   2  -9 -21    7.32    2.13   0
   3   9 -21   -0.21    1.80   0
  -3  -9  21   -0.19    1.69   0
   3  -9 -21    0.22    2.61   0
  -3   9 -21    1.24    1.76   0
   0  10 -21    0.95    1.70   0
   0 -10 -21    1.71    2.33   0
  -1  10 -21    1.20    1.77   0
   1 -10 -21    1.09    1.73   0
  -1 -10  21    0.39    1.53   0
  -1 -10 -21    0.48    1.55   0
   1  10 -21    1.36    1.66   0
  -2  10 -21    7.07    2.02   0
  -2 -10 -21    6.85    2.58   0
   2  10 -21    9.69    2.03   0
  -2 -10  21   15.55    2.60   0
   2 -10 -21    7.76    3.05   0
   0   0 -22  185.29    3.59   0
  -1   0  22   19.20    1.60   0
   1   0 -22   17.29    1.65   0
  -1   0 -22   18.92    1.70   0
   2   0 -22   51.34    2.05   0
  -2   0  22   50.25    2.01   0
  -2   0 -22   55.98    2.02   0
  -3   0  22    3.41    1.29   0
   3   0 -22    2.83    1.56   0
  -4   0  22   35.19    2.04   0
   4   0 -22   36.96    2.15   0
  -5   0  22    1.97    1.58   0
   5   0 -22   -0.60    1.69   0
   0  -1 -22   14.87    1.61   0
   0   1 -22   17.64    1.63   0
   1   1 -22   35.60    1.93   0
  -1   1 -22   37.45    1.91   0
   1  -1 -22   34.60    2.33   0
  -1  -1  22   36.31    1.87   0
  -1  -1 -22   36.33    2.27   0
   2   1 -22   16.39    2.14   0
   2  -1 -22   14.27    1.58   0
  -2  -1  22   17.89    2.00   0
  -2  -1 -22   16.60    1.58   0
  -2   1  22   13.75    1.48   0
  -2   1 -22   16.30    1.58   0
  -3  -1  22    7.17    1.52   0
   3   1 -22    4.40    1.55   0
  -3   1  22    7.72    1.95   0
   3  -1 -22    8.50    1.57   0
  -3   1 -22   11.24    1.60   0
  -4  -1  22    0.58    1.37   0
  -4   1  22    1.31    1.44   0
   4   1 -22    0.98    2.16   0
   4  -1 -22    0.69    1.54   0
  -5  -1  22    2.17    2.20   0
  -5   1  22    2.27    1.63   0
   5   1 -22    3.34    1.73   0
   5  -1 -22    2.50    1.77   0
   0  -2 -22   17.66    1.56   0
   0   2 -22   20.51    2.17   0
  -1  -2  22   94.87    2.45   0
   1   2 -22   92.23    2.47   0
  -1   2 -22  109.70    2.85   0
   1  -2 -22   92.24    2.52   0
  -1  -2 -22  100.89    2.56   0
  -2  -2  22    6.79    1.42   0
   2   2 -22    7.17    1.43   0
   2  -2 -22    7.40    1.53   0
  -2   2 -22    9.12    1.45   0
  -2  -2 -22    7.95    1.42   0
  -2   2  22    8.69    1.94   0
  -3   2  22    4.37    1.38   0
  -3   2 -22    3.74    1.36   0
  -3  -2  22    5.05    2.03   0
   3   2 -22    4.46    1.55   0
   3  -2 -22    5.28    1.52   0
  -4  -2  22    5.17    1.49   0
  -4   2  22    3.25    1.50   0
   4   2 -22    2.90    1.62   0
   4  -2 -22    5.17    1.64   0
  -5   2  22    3.04    1.62   0
   5   2 -22    3.75    1.76   0
   5  -2 -22    1.84    1.76   0
  -5  -2  22    4.14    1.65   0
   0  -3 -22   22.99    1.74   0
   0   3 -22   21.27    1.62   0
  -1   3 -22    9.35    1.53   0
  -1  -3 -22   10.61    1.53   0
  -1  -3  22   10.41    1.47   0
   1   3 -22   14.62    1.56   0
   1  -3 -22   14.37    1.70   0
   2   3 -22   35.89    1.90   0
  -2   3 -22   34.82    1.87   0
  -2  -3  22   40.37    2.26   0
  -2   3  22   31.84    1.94   0
   2  -3 -22   31.62    2.02   0
  -2  -3 -22   33.86    1.75   0
  -3   3  22    2.55    1.38   0
  -3  -3  22    1.76    1.42   0
  -3   3 -22    3.42    2.01   0
   3   3 -22    1.60    1.54   0
   3  -3 -22    2.42    1.46   0
  -4   3 -22   16.06    1.72   0
  -4  -3  22   14.87    1.77   0
   4   3 -22   16.98    2.48   0
   4  -3 -22   12.96    1.86   0
  -4   3  22   10.83    1.69   0
  -5   3  22    1.09    1.56   0
   5   3 -22    2.40    1.66   0
   5  -3 -22    1.51    1.72   0
  -5  -3  22   -0.49    1.64   0
   0  -4 -22   72.73    2.72   0
   0   4 -22   71.00    2.27   0
  -1   4 -22   49.51    2.06   0
  -1  -4 -22   46.43    2.13   0
   1   4 -22   47.78    1.95   0
  -1  -4  22   48.63    1.89   0
   1  -4 -22   34.33    2.02   0
  -2  -4 -22   30.15    2.19   0
   2  -4 -22   26.60    2.03   0
  -2   4 -22   35.10    1.84   0
  -2  -4  22   26.14    1.72   0
   2   4 -22   28.63    1.77   0
  -3   4  22    3.82    1.47   0
  -3  -4  22    2.11    1.47   0
  -3   4 -22    4.28    1.53   0
   3   4 -22    2.19    1.55   0
   3  -4 -22    1.81    1.55   0
  -4   4  22    0.91    2.13   0
  -4  -4  22   -1.04    2.09   0
   4   4 -22    1.07    1.67   0
   4  -4 -22    0.49    1.58   0
  -4   4 -22    1.77    1.47   0
   5   4 -22    1.41    1.72   0
   5  -4 -22    3.64    1.86   0
  -5   4  22    3.44    2.30   0
  -5  -4  22    1.11    1.67   0
   0  -5 -22    1.90    1.79   0
   0   5 -22    1.31    1.24   0
   1   5 -22   31.44    1.87   0
  -1  -5 -22   30.96    1.98   0
  -1  -5  22   34.93    2.24   0
   1  -5 -22   24.24    2.06   0
  -1   5 -22   30.74    1.96   0
   2  -5 -22   27.67    1.93   0
  -2  -5 -22   30.95    2.31   0
  -2   5 -22   33.45    1.86   0
  -2  -5  22   28.90    1.82   0
   2   5 -22   31.95    2.48   0
  -3   5 -22    2.37    1.47   0
  -3  -5  22    1.63    1.41   0
  -3   5  22    2.17    1.51   0
   3   5 -22    0.91    1.55   0
   3  -5 -22    1.08    2.24   0
  -4   5 -22   -1.19    1.65   0
  -4  -5  22    0.71    2.01   0
   4   5 -22   -1.42    1.63   0
   4  -5 -22   -0.02    1.59   0
  -4   5  22    2.85    2.17   0
   0  -6 -22   15.06    1.72   0
   0   6 -22   17.20    1.67   0
   1   6 -22   33.92    2.41   0
  -1  -6 -22   32.63    2.05   0
  -1  -6  22   37.80    1.89   0
   1  -6 -22   30.60    2.18   0
  -1   6 -22   42.71    2.16   0
  -2  -6  22    3.36    1.97   0
  -2   6 -22    4.05    1.46   0
   2  -6 -22    1.91    1.49   0
  -2  -6 -22    1.89    1.37   0
   2   6 -22    1.58    1.55   0
  -3  -6  22    1.19    1.44   0
   3   6 -22    1.06    1.52   0
  -3   6 -22    0.57    1.43   0
   3  -6 -22    0.85    2.19   0
  -4  -6  22    3.22    1.57   0
  -4   6 -22    3.78    1.73   0
   4   6 -22    4.29    1.69   0
   4  -6 -22    2.36    1.73   0
  -4   6  22    1.68    2.15   0
   0  -7 -22    1.67    2.08   0
   0   7 -22   -0.31    1.34   0
  -1  -7  22    2.14    1.42   0
   1  -7 -22    2.15    1.49   0
  -1   7 -22    2.36    1.48   0
   1   7 -22    1.90    1.50   0
  -1  -7 -22    1.99    1.50   0
  -2  -7  22    0.81    1.54   0
   2  -7 -22    1.70    1.63   0
  -2  -7 -22    1.61    1.49   0
   2   7 -22    0.77    2.23   0
  -2   7 -22    3.39    1.51   0
  -3   7 -22    2.07    1.70   0
  -3  -7  22    1.44    2.18   0
   3   7 -22    1.41    2.41   0
   3  -7 -22    0.13    2.31   0
  -4  -7  22   -0.08    1.63   0
   4   7 -22   -0.37    1.73   0
   4  -7 -22    0.82    2.66   0
  -4   7  22    0.99    1.61   0
  -4   7 -22    0.14    1.55   0
   0  -8 -22    0.65    1.48   0
   0   8 -22    1.26    1.52   0
  -1  -8  22    3.76    1.59   0
  -1   8 -22    6.90    2.18   0
   1  -8 -22    4.34    1.56   0
   1   8 -22    5.95    1.69   0
  -1  -8 -22    4.13    2.17   0
   2  -8 -22    0.53    1.76   0
  -2  -8  22    0.26    2.12   0
  -2  -8 -22    0.78    2.18   0
   2   8 -22    2.22    1.62   0
  -2   8 -22    1.16    2.22   0
  -3   8 -22    2.09    2.26   0
  -3  -8  22    0.76    1.59   0
   3   8 -22    1.79    1.69   0
   3  -8 -22    1.69    1.90   0
   0  -9 -22    0.84    1.64   0
   0   9 -22    0.23    1.66   0
  -1   9 -22    3.23    1.83   0
   1  -9 -22    5.64    1.76   0
  -1  -9  22    7.38    2.39   0
  -1  -9 -22    4.09    1.78   0
   1   9 -22    5.31    1.92   0
  -2  -9  22    2.58    1.70   0
  -2   9 -22   -0.41    1.65   0
  -2  -9 -22    0.80    2.22   0
   2   9 -22    1.01    1.65   0
   2  -9 -22   -0.03    2.48   0
   0  10 -22    1.79    1.82   0
   0 -10 -22    0.76    2.56   0
  -1  10 -22    3.52    1.81   0
   1 -10 -22    2.94    1.96   0
  -1 -10 -22    1.97    2.34   0
   1  10 -22    4.00    2.64   0
   1   0 -23   17.83    1.58   0
  -1   0 -23   16.73    1.56   0
   2   0 -23   16.87    1.65   0
  -2   0  23   18.18    1.58   0
  -2   0 -23   26.52    2.11   0
  -3   0  23   29.57    2.31   0
   3   0 -23   26.74    1.88   0
  -3   0 -23   21.18    1.85   0
  -4   0  23    3.49    1.53   0
   4   0 -23    2.29    1.57   0
  -5   0  23   -0.03    1.59   0
   5   0 -23    2.55    2.39   0
   0  -1 -23    3.43    1.38   0
   0   1 -23    2.47    1.36   0
  -1  -1  23    2.15    1.79   0
   1   1 -23    3.08    1.33   0
  -1   1 -23    1.63    1.36   0
   1  -1 -23    0.13    1.93   0
  -1  -1 -23   -0.16    1.33   0
   2   1 -23   12.51    1.65   0
   2  -1 -23   11.76    1.44   0
  -2  -1  23   12.85    1.58   0
  -2   1 -23   17.95    2.01   0
  -2   1  23   11.06    1.45   0
  -2  -1 -23   10.55    1.52   0
  -3   1  23   19.08    2.12   0
  -3   1 -23   14.73    1.76   0
  -3  -1  23   13.28    1.67   0
   3   1 -23   12.54    2.40   0
   3  -1 -23   10.09    1.60   0
  -4  -1  23    5.00    1.59   0
  -4   1  23    4.23    1.50   0
   4   1 -23    2.65    1.55   0
   4  -1 -23    3.52    1.63   0
  -5  -1  23    3.35    2.19   0
  -5   1  23   -0.03    1.62   0
   5   1 -23    2.97    2.35   0
   5  -1 -23    1.94    1.69   0
   0  -2 -23   36.39    2.19   0
   0   2 -23   32.26    1.76   0
  -1   2 -23    2.55    1.38   0
   1   2 -23    4.94    1.46   0
   1  -2 -23    3.54    1.37   0
  -1  -2  23    7.36    1.36   0
  -1  -2 -23    4.09    1.90   0
   2   2 -23   32.25    1.90   0
   2  -2 -23   34.15    1.99   0
  -2   2 -23   37.61    2.25   0
  -2  -2  23   34.06    1.85   0
  -2   2  23   35.41    1.83   0
  -2  -2 -23   32.91    1.80   0
  -3   2  23    3.05    2.01   0
  -3  -2  23    2.43    1.39   0
  -3   2 -23    3.82    1.42   0
   3   2 -23    4.38    1.50   0
   3  -2 -23    5.58    2.17   0
  -4  -2  23    1.81    1.55   0
   4   2 -23    2.65    1.59   0
   4  -2 -23    2.19    1.63   0
  -4   2  23    0.99    1.47   0
  -5  -2  23    0.70    1.61   0
  -5   2  23    2.01    1.62   0
   5   2 -23    1.08    1.73   0
   5  -2 -23    0.02    2.41   0
   0  -3 -23    4.39    1.46   0
   0   3 -23    2.69    1.43   0
  -1   3 -23    4.02    1.43   0
   1   3 -23    5.44    1.40   0
   1  -3 -23    6.49    1.58   0
  -1  -3 -23    4.38    1.40   0
  -1  -3  23    6.84    1.86   0
   2   3 -23    3.64    1.47   0
   2  -3 -23    5.42    1.63   0
  -2  -3  23    5.54    1.98   0
  -2  -3 -23    5.79    1.46   0
  -2   3  23    4.98    1.44   0
  -2   3 -23    4.78    1.44   0
  -3   3 -23    1.01    1.52   0
  -3  -3  23    1.21    1.42   0
  -3   3  23    2.66    1.33   0
   3   3 -23    0.97    1.52   0
   3  -3 -23    1.84    2.14   0
  -4   3 -23   19.26    2.44   0
  -4  -3  23   17.78    2.48   0
   4   3 -23   16.68    1.99   0
   4  -3 -23   16.08    2.09   0
  -4   3  23   13.26    1.79   0
  -5  -3  23    0.52    1.68   0
   5   3 -23    2.90    1.80   0
   5  -3 -23    2.36    1.71   0
  -5   3  23   -1.52    1.66   0
   0  -4 -23    1.56    1.48   0
   0   4 -23    1.10    1.79   0
   1   4 -23    2.00    1.40   0
   1  -4 -23    2.65    1.39   0
  -1  -4 -23    3.01    1.38   0
  -1   4 -23    3.30    1.40   0
  -1  -4  23    0.97    1.88   0
  -2  -4  23   12.55    1.58   0
   2  -4 -23   11.15    1.76   0
  -2  -4 -23   14.93    2.07   0
  -2   4 -23   17.67    2.10   0
   2   4 -23   14.19    1.76   0
  -3   4 -23   19.53    1.76   0
  -3  -4  23   16.88    1.69   0
  -3   4  23   22.08    2.35   0
   3   4 -23   18.72    1.76   0
   3  -4 -23   16.77    1.87   0
  -4  -4  23    5.01    2.18   0
  -4   4  23    3.99    2.13   0
   4   4 -23    3.09    1.69   0
   4  -4 -23    2.64    1.79   0
  -4   4 -23    2.95    1.71   0
   0  -5 -23    2.26    1.52   0
   0   5 -23    1.09    1.43   0
   1   5 -23    6.38    1.55   0
  -1  -5  23    9.40    1.44   0
   1  -5 -23    6.25    1.58   0
  -1   5 -23   11.15    2.12   0
  -1  -5 -23    7.69    1.63   0
  -2  -5  23    3.76    1.37   0
   2  -5 -23    2.18    1.56   0
  -2  -5 -23    2.54    2.01   0
  -2   5 -23    2.47    1.49   0
   2   5 -23    2.70    2.09   0
  -3   5 -23   20.43    2.32   0
  -3  -5  23   17.24    1.74   0
  -3   5  23   14.38    2.27   0
   3   5 -23   17.41    1.78   0
   3  -5 -23   14.76    1.89   0
  -4  -5  23   -0.18    2.13   0
   4   5 -23    1.33    1.65   0
   4  -5 -23    0.75    1.67   0
  -4   5  23    1.75    1.64   0
  -4   5 -23    1.27    1.52   0
   0  -6 -23   -0.55    2.03   0
   0   6 -23    1.36    1.52   0
  -1  -6  23    7.21    2.07   0
   1   6 -23    4.74    1.59   0
   1  -6 -23    3.95    2.08   0
  -1   6 -23    2.60    1.55   0
  -1  -6 -23    4.39    1.42   0
  -2   6 -23    7.56    1.63   0
   2  -6 -23    5.68    1.54   0
  -2  -6  23    5.55    2.12   0
  -2  -6 -23    5.87    2.00   0
   2   6 -23    7.08    1.64   0
  -3  -6  23    0.52    1.48   0
   3   6 -23    1.57    1.68   0
  -3   6 -23    0.78    2.17   0
   3  -6 -23    1.71    1.58   0
  -4  -6  23    1.23    1.66   0
  -4   6 -23    0.50    2.35   0
   4   6 -23    0.62    1.61   0
   4  -6 -23    1.42    1.74   0
  -4   6  23    1.45    2.19   0
   0  -7 -23    0.75    1.52   0
   0   7 -23    0.75    1.41   0
  -1  -7  23    0.28    1.43   0
   1  -7 -23    2.04    1.51   0
  -1   7 -23    3.11    2.06   0
   1   7 -23    2.94    1.56   0
  -1  -7 -23    0.23    2.07   0
   2  -7 -23    7.59    2.24   0
  -2  -7  23    7.09    1.58   0
  -2  -7 -23    6.26    1.67   0
   2   7 -23    7.14    1.74   0
  -2   7 -23    6.86    1.62   0
  -3   7 -23    2.08    2.26   0
   3   7 -23    1.91    1.74   0
  -3  -7  23    3.13    2.19   0
   3  -7 -23    2.26    1.64   0
   0   8 -23   12.83    1.80   0
   0  -8 -23    8.40    1.73   0
  -1   8 -23   14.21    2.54   0
  -1  -8  23   17.67    2.40   0
   1  -8 -23    8.68    1.87   0
  -1  -8 -23   11.10    1.87   0
   1   8 -23    9.19    1.88   0
   2  -8 -23    9.36    1.99   0
  -2  -8  23   10.15    1.91   0
  -2  -8 -23   10.06    2.37   0
   2   8 -23   12.74    1.86   0
  -2   8 -23   14.30    2.43   0
  -3   8 -23    0.58    1.65   0
   3   8 -23    3.79    2.47   0
  -3  -8  23    2.56    1.58   0
   3  -8 -23    0.28    2.69   0
   0  -9 -23   -0.01    1.54   0
   0   9 -23    1.22    1.68   0
  -1   9 -23    1.08    1.65   0
   1  -9 -23    2.55    2.49   0
  -1  -9  23    4.58    1.74   0
  -1  -9 -23    1.18    1.60   0
   1   9 -23    3.15    1.78   0
  -2  -9 -23    3.91    1.78   0
  -2   9 -23    4.68    2.05   0
  -2  -9  23    3.84    1.79   0
   2   9 -23    7.33    2.55   0
   2  -9 -23    3.74    2.73   0
   0 -10 -23    4.70    1.88   0
   0  10 -23    4.64    2.61   0
   0   0 -24   76.73    2.31   0
   1   0 -24    8.06    2.01   0
  -1   0 -24    8.42    1.97   0
   2   0 -24   14.28    1.60   0
  -2   0 -24   16.67    1.65   0
  -2   0  24   13.25    1.62   0
  -3   0  24   40.36    2.35   0
  -3   0 -24   28.67    1.86   0
   3   0 -24   26.54    1.89   0
  -4   0  24    8.56    1.60   0
   4   0 -24   13.20    2.35   0
  -5   0  24    1.79    1.61   0
   5   0 -24   -0.03    1.75   0
   0  -1 -24   13.68    2.00   0
   0   1 -24   11.86    1.45   0
  -1  -1  24   57.41    1.98   0
   1   1 -24   55.12    2.07   0
  -1   1 -24   58.97    2.15   0
   1  -1 -24   52.04    2.12   0
  -1  -1 -24   56.86    2.15   0
   2   1 -24   16.51    1.71   0
   2  -1 -24   17.60    1.72   0
  -2   1 -24   15.84    1.70   0
  -2   1  24   12.95    1.42   0
  -2  -1  24   12.67    1.68   0
  -2  -1 -24   22.01    2.18   0
  -3  -1 -24    3.18    1.54   0
  -3   1  24   -0.34    1.34   0
  -3   1 -24    1.20    1.37   0
   3   1 -24    2.36    1.44   0
  -3  -1  24    1.08    1.37   0
   3  -1 -24    1.17    2.12   0
  -4  -1  24    9.01    1.71   0
   4   1 -24   11.41    1.74   0
   4  -1 -24   11.03    2.41   0
  -4   1  24    8.52    1.62   0
  -5  -1  24    3.06    2.36   0
  -5   1  24    3.56    1.62   0
   5   1 -24    3.26    1.78   0
   5  -1 -24    4.01    1.82   0
   0  -2 -24   19.83    1.58   0
   0   2 -24   22.16    1.64   0
  -1  -2  24   19.13    1.55   0
  -1   2 -24   23.87    2.13   0
   1   2 -24   21.75    1.71   0
   1  -2 -24   17.92    2.16   0
  -1  -2 -24   17.45    1.63   0
  -2   2 -24    7.83    1.51   0
   2   2 -24    5.88    1.61   0
   2  -2 -24    5.52    1.56   0
  -2   2  24    5.46    1.46   0
  -2  -2  24    7.82    2.07   0
  -2  -2 -24    5.99    1.52   0
  -3   2 -24    2.73    1.36   0
  -3   2  24    4.06    1.98   0
  -3  -2  24    1.24    1.42   0
   3   2 -24    1.48    1.52   0
   3  -2 -24    1.02    2.15   0
  -4   2 -24    6.41    1.63   0
  -4  -2  24    6.54    1.63   0
   4   2 -24    6.41    2.37   0
   4  -2 -24    4.90    2.35   0
  -4   2  24    5.56    1.54   0
  -5  -2  24    1.12    1.64   0
   5   2 -24    1.10    2.51   0
   5  -2 -24   -0.40    1.71   0
  -5   2  24    0.41    1.66   0
   0  -3 -24   47.28    2.12   0
   0   3 -24   51.75    2.14   0
  -1   3 -24    0.78    1.35   0
   1   3 -24    1.77    1.38   0
   1  -3 -24    2.31    1.40   0
  -1  -3 -24    1.23    1.37   0
  -1  -3  24    2.33    1.36   0
   2   3 -24   45.34    2.21   0
   2  -3 -24   47.94    2.14   0
  -2  -3  24   41.95    2.04   0
  -2  -3 -24   57.95    2.59   0
  -2   3 -24   67.13    2.54   0
  -3   3  24    6.78    1.50   0
  -3   3 -24    6.98    1.51   0
  -3  -3  24    6.78    1.54   0
   3   3 -24    6.21    1.53   0
   3  -3 -24    7.67    2.30   0
  -4   3  24    4.73    1.69   0
  -4  -3  24    5.86    2.21   0
   4   3 -24    2.94    1.68   0
  -4   3 -24    2.83    2.25   0
   4  -3 -24    1.24    1.61   0
   0  -4 -24   65.40    2.79   0
   0   4 -24   58.58    2.05   0
   1   4 -24    9.34    2.18   0
   1  -4 -24    7.65    1.61   0
  -1  -4 -24    8.26    2.03   0
  -1   4 -24    7.48    1.51   0
  -1  -4  24    9.69    1.59   0
   2  -4 -24   18.45    1.82   0
  -2  -4  24   20.13    1.75   0
  -2   4 -24   21.27    1.79   0
  -2  -4 -24   19.65    1.65   0
   2   4 -24   21.18    1.85   0
  -3   4 -24    7.39    2.24   0
  -3   4  24    3.90    1.64   0
  -3  -4  24    5.54    1.54   0
   3   4 -24    6.87    2.24   0
   3  -4 -24    4.13    1.64   0
  -4   4 -24    1.25    1.64   0
  -4  -4  24    0.13    2.17   0
   4   4 -24    1.75    1.62   0
   4  -4 -24   -1.69    1.83   0
  -4   4  24   -0.01    2.20   0
   0  -5 -24    1.46    1.47   0
   0   5 -24    1.28    1.34   0
  -1  -5  24   18.04    1.72   0
   1   5 -24   20.02    1.76   0
   1  -5 -24   16.49    1.80   0
  -1   5 -24   23.76    1.69   0
  -1  -5 -24   23.47    2.27   0
   2  -5 -24    8.45    1.67   0
  -2   5 -24    9.86    1.67   0
  -2  -5  24    8.98    1.61   0
  -2  -5 -24    6.53    1.47   0
   2   5 -24    8.76    1.69   0
  -3   5  24    2.50    1.57   0
  -3  -5  24    3.21    1.45   0
   3   5 -24    1.58    2.24   0
  -3   5 -24    2.16    1.55   0
   3  -5 -24    1.50    1.68   0
  -4   5  24    0.39    1.48   0
  -4  -5  24   -0.72    2.28   0
   4   5 -24   -0.33    2.35   0
   4  -5 -24   -0.34    2.31   0
  -4   5 -24   -1.32    2.30   0
   0  -6 -24    3.95    1.48   0
   0   6 -24    2.99    1.48   0
  -1  -6  24    6.94    1.63   0
   1   6 -24    7.19    1.64   0
   1  -6 -24    7.00    1.64   0
  -1   6 -24   10.04    2.15   0
  -1  -6 -24    7.47    1.57   0
  -2   6 -24    1.68    2.17   0
   2  -6 -24    1.27    1.47   0
  -2  -6  24   -0.19    1.47   0
  -2  -6 -24    0.77    2.09   0
   2   6 -24    3.30    2.16   0
  -3   6 -24    7.91    1.81   0
   3   6 -24    8.51    1.75   0
  -3  -6  24    5.88    1.81   0
   3  -6 -24    6.94    1.95   0
  -4   6 -24   -1.23    1.59   0
  -4  -6  24    1.35    2.23   0
   4   6 -24    0.72    2.45   0
  -4   6  24    1.07    1.64   0
   4  -6 -24    0.66    2.57   0
   0  -7 -24    2.16    2.11   0
   0   7 -24    0.40    1.46   0
  -1  -7  24    9.44    2.15   0
   1  -7 -24    7.45    2.30   0
  -1   7 -24    9.86    2.32   0
  -1  -7 -24    5.94    1.56   0
   1   7 -24   10.40    1.67   0
  -2  -7 -24    0.81    1.58   0
   2  -7 -24    2.78    2.20   0
  -2  -7  24    1.96    2.16   0
   2   7 -24    3.38    1.58   0
  -2   7 -24    1.19    2.22   0
  -3   7 -24    6.36    1.80   0
   3   7 -24    5.11    1.73   0
  -3  -7  24    4.67    1.64   0
   3  -7 -24    5.90    1.89   0
   0   8 -24   15.37    1.76   0
   0  -8 -24   11.29    1.88   0
  -1   8 -24    1.43    1.60   0
  -1  -8  24    1.29    1.63   0
   1  -8 -24    1.28    1.50   0
  -1  -8 -24    0.56    1.60   0
   1   8 -24    0.47    1.72   0
  -2  -8 -24   14.00    2.48   0
   2  -8 -24   11.32    2.02   0
  -2  -8  24   16.89    1.94   0
  -2   8 -24   12.50    2.09   0
   2   8 -24   26.11    2.74   0
   0  -9 -24    9.79    2.09   0
   0   9 -24   10.90    2.03   0
  -1   9 -24    1.26    1.66   0
   1  -9 -24   -0.13    2.48   0
  -1  -9 -24   -0.06    2.31   0
   1   9 -24    1.90    1.72   0
  -1   0 -25   27.26    1.85   0
   1   0 -25   33.64    2.30   0
   2   0 -25   25.15    1.87   0
  -2   0 -25   32.79    1.86   0
  -2   0  25   26.58    2.37   0
  -3   0  25   10.43    1.51   0
  -3   0 -25   14.70    1.68   0
   3   0 -25   13.22    1.59   0
   4   0 -25    1.77    2.31   0
  -4   0  25    1.45    1.54   0
   0   1 -25   -0.07    1.90   0
   0  -1 -25    0.58    1.41   0
  -1   1 -25   20.84    1.76   0
   1   1 -25   20.70    1.77   0
   1  -1 -25   18.90    1.77   0
  -1  -1 -25   19.79    1.76   0
  -2   1 -25   24.73    1.78   0
   2   1 -25   20.17    1.86   0
   2  -1 -25   21.46    1.88   0
  -2   1  25   27.15    2.11   0
  -2  -1 -25   25.96    1.79   0
  -2  -1  25   20.93    1.77   0
  -3  -1  25    2.87    2.04   0
  -3   1  25    4.47    1.40   0
  -3  -1 -25    2.20    1.49   0
  -3   1 -25    2.08    2.03   0
   3   1 -25    2.36    1.53   0
   3  -1 -25    3.66    2.03   0
  -4   1 -25    5.94    1.68   0
  -4  -1  25    6.76    1.62   0
   4   1 -25    6.68    1.62   0
   4  -1 -25    6.90    1.63   0
  -4   1  25    7.62    2.17   0
   0  -2 -25    3.85    2.01   0
   0   2 -25    4.54    1.98   0
  -1  -2  25   18.66    1.70   0
  -1   2 -25   20.94    1.72   0
   1   2 -25   19.69    1.74   0
   1  -2 -25   17.57    1.59   0
  -1  -2 -25   17.58    1.67   0
   2   2 -25    7.44    1.60   0
   2  -2 -25    6.44    1.48   0
  -2  -2  25    5.33    1.40   0
  -2  -2 -25    3.97    1.50   0
  -2   2 -25    5.18    1.49   0
  -2   2  25    4.72    1.40   0
  -3  -2 -25    0.04    2.00   0
  -3   2  25    0.62    1.31   0
  -3   2 -25    1.23    1.50   0
   3   2 -25    1.58    1.49   0
  -3  -2  25    0.76    1.37   0
   3  -2 -25    1.53    1.56   0
  -4   2  25    7.23    2.14   0
  -4  -2  25    8.07    1.64   0
  -4   2 -25    6.15    1.80   0
   4   2 -25    6.28    1.80   0
   4  -2 -25    5.55    1.85   0
   0  -3 -25    2.01    1.43   0
   0   3 -25    2.90    2.05   0
  -1   3 -25   18.91    1.81   0
  -1  -3  25   22.10    1.77   0
   1   3 -25   21.41    1.79   0
   1  -3 -25   21.86    2.30   0
  -1  -3 -25   24.55    2.22   0
   2   3 -25   13.54    1.74   0
   2  -3 -25   13.68    1.78   0
  -2  -3  25   15.30    1.63   0
  -2   3 -25   13.39    1.60   0
  -2  -3 -25   11.17    2.13   0
  -3  -3 -25    3.81    1.55   0
  -3   3 -25    6.21    1.54   0
  -3   3  25    1.79    2.14   0
   3   3 -25    2.84    2.26   0
  -3  -3  25    3.57    1.58   0
   3  -3 -25    2.48    1.54   0
  -4   3  25    1.33    1.60   0
  -4  -3  25    2.81    2.22   0
   4   3 -25    3.67    1.70   0
   4  -3 -25    2.25    2.42   0
  -4   3 -25    2.35    1.58   0
   0  -4 -25  118.54    2.99   0
   0   4 -25  136.78    3.02   0
   1   4 -25   31.46    2.40   0
  -1  -4  25   30.44    1.86   0
   1  -4 -25   28.66    2.39   0
  -1  -4 -25   25.22    1.83   0
  -1   4 -25   46.78    2.36   0
   2  -4 -25    1.22    1.46   0
  -2   4 -25    1.69    2.11   0
  -2  -4  25    0.17    1.39   0
   2   4 -25   -0.83    1.51   0
  -2  -4 -25    1.16    1.37   0
  -3   4 -25    2.38    1.48   0
  -3  -4 -25    2.16    1.45   0
  -3   4  25    1.60    1.52   0
   3   4 -25    1.37    1.63   0
  -3  -4  25    2.15    1.51   0
   3  -4 -25    1.40    2.38   0
  -4   4 -25    0.63    2.28   0
  -4  -4  25    4.00    1.65   0
   4   4 -25    1.45    2.46   0
   4  -4 -25    1.69    1.87   0
  -4   4  25    1.03    1.72   0
   0  -5 -25    7.48    1.46   0
   0   5 -25   10.18    2.26   0
   1   5 -25    5.05    1.59   0
  -1  -5  25    5.55    1.52   0
   1  -5 -25    6.11    2.15   0
  -1  -5 -25    3.36    1.45   0
  -1   5 -25    3.52    1.55   0
   2  -5 -25    4.64    1.64   0
  -2   5 -25    2.52    1.66   0
  -2  -5  25    5.01    1.44   0
   2   5 -25    6.52    1.60   0
  -2  -5 -25    4.89    1.65   0
  -3  -5 -25    9.44    1.69   0
  -3   5 -25   11.37    1.89   0
   3   5 -25   10.08    1.84   0
  -3  -5  25   11.70    1.72   0
   3  -5 -25    9.30    1.96   0
  -4   5 -25    0.96    1.61   0
  -4  -5  25    0.73    1.66   0
   4   5 -25    2.64    1.61   0
   4  -5 -25    0.77    2.47   0
  -4   5  25    1.43    1.68   0
   0  -6 -25    9.93    2.31   0
   0   6 -25   13.25    1.75   0
   1   6 -25   11.43    1.75   0
  -1  -6  25   10.22    1.78   0
   1  -6 -25   11.38    1.72   0
  -1   6 -25   12.67    1.71   0
  -1  -6 -25   15.06    2.24   0
   2  -6 -25    9.21    1.84   0
  -2  -6  25    8.62    1.60   0
   2   6 -25    7.82    2.45   0
  -2   6 -25   10.64    1.83   0
  -2  -6 -25   11.15    1.76   0
  -3  -6 -25    1.97    1.62   0
  -3   6 -25    2.80    2.25   0
   3   6 -25    0.82    2.33   0
  -3  -6  25    1.56    1.61   0
   3  -6 -25    1.97    2.41   0
   0   7 -25    0.63    1.52   0
   0  -7 -25    1.34    1.49   0
  -1  -7  25    1.09    1.46   0
  -1   7 -25   -0.13    1.65   0
   1  -7 -25    1.39    2.15   0
  -1  -7 -25    0.97    1.53   0
   1   7 -25    0.53    1.57   0
  -2  -7 -25    2.90    2.16   0
   2  -7 -25    1.39    2.26   0
  -2  -7  25    0.61    1.51   0
   2   7 -25    1.71    1.55   0
  -2   7 -25    1.05    1.62   0
  -3   7 -25    2.57    2.46   0
  -3  -7 -25    2.40    1.67   0
   3   7 -25    1.38    1.74   0
   3  -7 -25    1.52    2.37   0
  -3  -7  25    4.29    1.65   0
   0   8 -25    4.05    1.78   0
   0  -8 -25    7.01    2.32   0
  -1   8 -25    2.27    1.63   0
   1  -8 -25    3.92    2.35   0
  -1  -8 -25    3.90    2.28   0
   1   8 -25    4.63    2.41   0
  -2  -8  25   -0.56    1.59   0
   2  -8 -25    1.44    2.57   0
  -2  -8 -25    1.83    1.57   0
  -2   8 -25   -0.55    1.74   0
   2   8 -25   -0.87    2.48   0
   0  -9 -25    6.52    2.59   0
   0   9 -25   -0.31    1.86   0
   1  -9 -25    1.32    2.43   0
   0   0 -26   18.26    1.75   0
   1   0 -26   55.53    2.24   0
  -1   0 -26   63.61    2.72   0
  -2   0 -26    3.15    1.43   0
   2   0 -26    4.43    1.60   0
  -2   0  26    4.73    1.44   0
  -3   0  26    4.72    1.51   0
  -3   0 -26    5.55    2.19   0
   3   0 -26    3.38    2.13   0
  -4   0 -26    1.80    1.68   0
   4   0 -26    2.88    1.68   0
  -4   0  26    3.13    2.20   0
   0   1 -26    0.47    1.46   0
   0  -1 -26    3.76    1.99   0
  -1   1 -26    1.84    2.06   0
   1   1 -26    2.86    2.07   0
  -1  -1 -26    2.82    1.52   0
   1  -1 -26    2.46    1.41   0
  -2   1 -26    5.81    2.04   0
   2   1 -26    4.12    1.61   0
   2  -1 -26    3.05    1.58   0
  -2   1  26    2.33    1.51   0
  -2  -1 -26    4.80    1.45   0
  -2  -1  26    2.58    1.50   0
  -3   1 -26    0.99    2.07   0
  -3  -1  26    0.52    2.07   0
  -3  -1 -26    2.34    1.51   0
  -3   1  26   -0.00    1.31   0
   3   1 -26    1.84    1.64   0
   3  -1 -26    1.43    1.57   0
  -4   1  26    6.57    2.30   0
  -4   1 -26    7.08    1.70   0
   4   1 -26    8.02    2.38   0
   4  -1 -26    5.28    1.88   0
  -4  -1  26    3.99    1.64   0
   0   2 -26    1.89    1.48   0
   0  -2 -26    0.71    1.47   0
  -1   2 -26   12.06    2.09   0
   1   2 -26    9.87    2.11   0
   1  -2 -26    8.18    1.57   0
  -1  -2 -26    8.60    2.16   0
   2   2 -26    0.92    1.50   0
   2  -2 -26    0.83    1.48   0
  -2  -2 -26    0.14    1.98   0
  -2   2 -26    2.16    1.97   0
  -2  -2  26    1.56    1.42   0
  -3   2  26   -0.32    1.48   0
  -3  -2  26    0.19    1.48   0
  -3  -2 -26    0.48    1.50   0
  -3   2 -26    0.25    2.03   0
   3   2 -26    0.65    1.65   0
   3  -2 -26    0.90    1.41   0
  -4   2  26    4.72    2.27   0
   4   2 -26    3.48    1.65   0
   4  -2 -26    3.39    1.73   0
  -4  -2  26    4.83    2.21   0
  -4   2 -26    4.45    1.61   0
   0   3 -26    1.73    1.46   0
   0  -3 -26    1.86    1.44   0
   1   3 -26    1.93    2.02   0
   1  -3 -26    0.98    1.36   0
  -1  -3 -26    2.43    1.44   0
  -1   3 -26    1.70    1.44   0
   2   3 -26    1.20    1.51   0
   2  -3 -26   -1.16    1.55   0
  -2   3 -26    1.32    1.43   0
  -2  -3 -26   -0.26    1.41   0
  -2  -3  26    1.06    1.36   0
  -3  -3  26    3.32    1.59   0
  -3   3 -26    4.69    2.19   0
  -3  -3 -26    5.02    1.49   0
  -3   3  26    2.70    1.56   0
   3   3 -26    3.76    1.72   0
   3  -3 -26    2.99    1.70   0
  -4   3 -26   -0.53    1.63   0
  -4  -3  26    1.29    1.58   0
   4   3 -26    3.17    2.39   0
   4  -3 -26    1.39    1.77   0
  -4   3  26    2.99    2.29   0
   0  -4 -26   39.02    2.57   0
   0   4 -26   32.46    1.97   0
  -1  -4  26    1.98    1.45   0
   1   4 -26    4.38    2.13   0
   1  -4 -26    1.11    1.47   0
  -1  -4 -26    3.69    1.53   0
  -1   4 -26    2.76    1.49   0
   2  -4 -26    2.05    1.54   0
  -2   4 -26    2.62    1.39   0
  -2  -4 -26    1.48    1.51   0
   2   4 -26    2.44    1.59   0
  -2  -4  26    5.78    1.99   0
  -3  -4  26    1.60    2.14   0
  -3  -4 -26    0.19    1.46   0
  -3   4  26    1.13    1.47   0
   3   4 -26    0.95    1.65   0
  -3   4 -26    0.71    1.48   0
   3  -4 -26    2.38    2.44   0
  -4   4  26   -0.02    1.76   0
  -4  -4  26    2.75    1.66   0
   4   4 -26    1.10    1.81   0
   4  -4 -26    2.56    2.56   0
  -4   4 -26    1.78    1.67   0
   0   5 -26    3.15    2.02   0
   0  -5 -26    0.32    1.55   0
   1   5 -26    2.06    1.50   0
  -1  -5  26    0.83    1.43   0
   1  -5 -26    3.46    1.64   0
  -1  -5 -26    1.50    1.49   0
  -1   5 -26    3.05    2.14   0
  -2   5 -26    9.45    1.82   0
   2  -5 -26    9.52    2.40   0
  -2  -5 -26    9.41    1.64   0
   2   5 -26    9.53    1.67   0
  -2  -5  26   15.27    2.30   0
  -3  -5  26    3.79    2.19   0
  -3  -5 -26    2.80    1.53   0
  -3   5 -26    2.85    2.14   0
   3   5 -26    4.54    1.71   0
   3  -5 -26    2.54    1.76   0
   0   6 -26   10.44    1.72   0
   0  -6 -26    8.48    1.64   0
   1   6 -26    6.66    1.63   0
   1  -6 -26    4.98    1.57   0
  -1  -6 -26    6.55    1.66   0
  -1   6 -26    6.72    1.62   0
   2  -6 -26    3.87    1.82   0
  -2  -6 -26    4.80    1.69   0
   2   6 -26    4.90    1.70   0
  -2   6 -26    6.42    2.32   0
  -2  -6  26    7.05    1.69   0
  -3  -6  26    0.75    1.65   0
  -3   6 -26    0.92    1.59   0
  -3  -6 -26    1.06    1.64   0
   3   6 -26   -0.83    1.69   0
   3  -6 -26    1.14    2.45   0
   0   7 -26    3.86    1.81   0
   0  -7 -26    4.37    2.37   0
   1  -7 -26   -0.13    1.54   0
  -1   7 -26    0.53    1.63   0
  -1  -7 -26    0.11    2.35   0
   1   7 -26    2.08    1.71   0
   2  -7 -26   -0.75    2.32   0
  -2  -7 -26    0.41    2.33   0
   2   7 -26    0.16    1.76   0
  -2   7 -26    0.22    2.30   0
  -2  -7  26    0.50    1.62   0
   0   8 -26    1.57    1.72   0
   0  -8 -26    1.22    1.62   0
  -1   8 -26    6.45    1.79   0
   1  -8 -26    3.14    1.81   0
  -1  -8 -26    1.85    1.72   0
   1   8 -26    4.94    2.47   0
  -1   0 -27    3.31    1.55   0
   1   0 -27    2.75    1.57   0
  -2   0 -27   15.89    2.17   0
   2   0 -27   13.43    1.76   0
  -2   0  27    9.93    1.59   0
  -3   0 -27   -1.36    1.47   0
  -3   0  27    1.56    1.50   0
   3   0 -27    0.62    2.21   0
  -4   0  27    0.30    2.21   0
  -4   0 -27    2.23    1.64   0
   4   0 -27    0.35    1.83   0
   0   1 -27   23.46    1.83   0
   0  -1 -27   24.89    1.85   0
  -1   1 -27   14.31    1.79   0
   1   1 -27   16.31    1.71   0
  -1  -1 -27   17.62    2.22   0
   1  -1 -27   19.42    2.23   0
  -2  -1 -27    9.01    1.62   0
   2   1 -27   10.01    2.29   0
   2  -1 -27    9.82    2.25   0
  -2  -1  27   10.11    2.13   0
  -2   1 -27   12.61    1.65   0
  -2   1  27    7.78    1.58   0
  -3   1  27   -1.34    1.35   0
  -3  -1 -27    0.14    1.47   0
  -3  -1  27    1.18    1.44   0
  -3   1 -27    0.81    1.52   0
   3   1 -27   -1.10    1.66   0
   3  -1 -27   -0.20    1.46   0
  -4   1  27    4.97    1.76   0
   4   1 -27    6.39    2.63   0
   4  -1 -27    4.73    1.76   0
  -4  -1 -27    7.47    1.78   0
  -4   1 -27    5.02    1.79   0
  -4  -1  27    4.30    1.76   0
   0   2 -27    5.40    1.52   0
   0  -2 -27    7.55    2.14   0
  -1   2 -27    0.22    1.41   0
   1   2 -27    1.73    2.11   0
  -1  -2 -27    0.71    1.42   0
   1  -2 -27    2.91    1.45   0
   2   2 -27   -0.78    1.50   0
   2  -2 -27   -0.03    1.54   0
  -2  -2 -27    0.48    1.41   0
  -2  -2  27    0.88    1.41   0
  -2   2 -27    1.21    1.34   0
  -3   2 -27    2.45    1.60   0
  -3  -2  27    1.94    1.53   0
  -3   2  27    2.13    1.48   0
  -3  -2 -27   -0.80    1.49   0
   3   2 -27    2.65    2.30   0
   3  -2 -27    0.93    1.58   0
  -4   2 -27    1.22    1.64   0
  -4   2  27    1.14    1.58   0
   4   2 -27    0.52    1.76   0
   4  -2 -27    0.31    1.74   0
  -4  -2 -27    1.15    1.65   0
  -4  -2  27    1.12    2.27   0
   0   3 -27    0.86    1.45   0
   0  -3 -27    1.72    1.48   0
   1   3 -27   29.32    2.32   0
  -1  -3 -27   22.90    1.73   0
   1  -3 -27   18.95    1.82   0
  -1   3 -27   28.27    1.88   0
   2   3 -27    5.75    1.69   0
   2  -3 -27    5.14    1.59   0
  -2  -3 -27    6.41    1.47   0
  -2  -3  27    2.71    2.16   0
  -2   3 -27    6.45    2.12   0
  -3   3 -27    1.50    1.46   0
  -3  -3  27   -0.36    2.13   0
  -3   3  27    0.65    1.51   0
  -3  -3 -27    2.00    1.50   0
   3   3 -27    0.53    1.65   0
   3  -3 -27   -0.02    1.58   0
  -4   3  27    1.55    2.39   0
   4   3 -27    1.68    2.43   0
   4  -3 -27    2.18    1.98   0
  -4  -3  27   -0.38    1.70   0
  -4   3 -27    1.83    1.64   0
   0   4 -27    9.36    2.16   0
   0  -4 -27    4.63    1.63   0
   1   4 -27    5.91    1.63   0
   1  -4 -27    6.82    1.66   0
  -1  -4 -27   13.60    2.23   0
  -1   4 -27   11.49    2.21   0
   2  -4 -27    0.82    1.52   0
  -2   4 -27    2.06    1.57   0
  -2  -4 -27   -0.39    1.42   0
   2   4 -27    0.67    1.53   0
  -2  -4  27    2.03    1.43   0
  -3  -4  27    4.78    1.60   0
  -3  -4 -27    0.99    1.57   0
   3   4 -27    1.01    1.69   0
  -3   4 -27    3.41    2.24   0
   3  -4 -27    1.53    2.43   0
   0   5 -27    9.66    1.74   0
   0  -5 -27    8.28    1.64   0
   1   5 -27   -0.49    1.50   0
   1  -5 -27    2.88    1.55   0
  -1  -5 -27    1.69    2.10   0
  -1   5 -27    2.13    1.53   0
  -2   5 -27    5.68    1.75   0
   2  -5 -27    4.95    2.43   0
  -2  -5 -27    3.33    1.74   0
   2   5 -27    4.59    1.82   0
  -2  -5  27    6.29    1.68   0
  -3  -5  27   -0.76    1.55   0
  -3   5 -27    0.79    1.68   0
  -3  -5 -27    2.63    2.30   0
   3   5 -27    1.09    1.68   0
   3  -5 -27    0.88    1.78   0
   0   6 -27    4.64    1.58   0
   0  -6 -27    3.57    2.25   0
   1   6 -27    5.53    1.79   0
  -1  -6 -27    4.21    1.73   0
   1  -6 -27    5.54    2.28   0
  -1   6 -27    3.51    2.43   0
   2  -6 -27    0.74    1.78   0
  -2  -6 -27   -0.43    1.61   0
  -2  -6  27    3.01    2.28   0
   2   6 -27    2.83    1.77   0
  -2   6 -27    2.05    1.67   0
   0   7 -27    4.07    1.72   0
   0  -7 -27    3.30    1.72   0
   1  -7 -27    7.54    1.90   0
  -1   7 -27    7.68    1.95   0
  -1  -7 -27    5.94    1.84   0
   1   7 -27    5.29    1.86   0
   2  -7 -27    3.37    1.76   0
  -2  -7 -27    3.47    1.63   0
  -2  -7  27    1.98    1.62   0
  -2   7 -27   -0.34    1.74   0
   2   7 -27   -0.10    1.74   0
   0   8 -27   11.15    1.96   0
   0  -8 -27   12.88    2.52   0
   0   0 -28    0.80    1.49   0
  -1   0 -28    0.88    1.46   0
   1   0 -28    0.87    1.44   0
   2   0 -28   11.49    1.75   0
  -2   0 -28   11.92    1.72   0
  -2   0  28    8.62    1.65   0
  -3   0  28   -0.37    1.49   0
  -3   0 -28    1.15    1.54   0
   3   0 -28    0.86    2.30   0
  -4   0  28    5.72    1.64   0
   4   0 -28    4.05    1.76   0
  -4   0 -28    7.98    1.81   0
   0   1 -28    0.82    2.06   0
   0  -1 -28    2.95    1.47   0
  -1   1 -28   19.19    2.28   0
  -1  -1 -28   13.80    1.73   0
   1   1 -28   15.33    1.67   0
   1  -1 -28   11.78    1.63   0
  -2  -1 -28    5.29    2.17   0
   2   1 -28    4.35    2.27   0
   2  -1 -28    5.74    2.21   0
  -2  -1  28    6.93    1.56   0
  -2   1 -28    6.06    1.62   0
  -3  -1 -28    1.98    2.17   0
  -3   1 -28    0.89    1.51   0
  -3   1  28    2.07    2.15   0
  -3  -1  28    2.35    1.52   0
   3   1 -28    0.81    1.63   0
   3  -1 -28    2.17    1.65   0
   4  -1 -28   -0.51    1.80   0
   0   2 -28   -0.67    2.03   0
   0  -2 -28   -0.41    1.41   0
  -1   2 -28    1.29    2.11   0
   1   2 -28    4.07    1.51   0
  -1  -2 -28    3.30    1.42   0
   1  -2 -28    4.45    2.11   0
  -2  -2 -28    2.33    1.58   0
   2   2 -28    1.87    1.60   0
   2  -2 -28    3.85    1.59   0
  -2  -2  28    4.79    2.08   0
  -2   2 -28    2.92    1.57   0
  -3  -2 -28    2.37    1.56   0
  -3   2 -28    0.98    1.61   0
  -3   2  28    4.08    2.16   0
  -3  -2  28    4.95    2.17   0
   3   2 -28    1.53    2.39   0
   3  -2 -28    1.93    1.65   0
   0   3 -28   36.83    2.45   0
   0  -3 -28   24.56    1.82   0
   1   3 -28    3.51    1.56   0
  -1  -3 -28    1.85    2.10   0
   1  -3 -28    3.32    1.69   0
  -1   3 -28    6.21    2.15   0
   2   3 -28    5.31    1.75   0
  -2  -3 -28    7.88    1.71   0
   2  -3 -28    5.36    1.69   0
  -2   3 -28    6.02    1.68   0
  -2  -3  28    7.95    1.64   0
  -3  -3 -28    4.04    1.60   0
  -3  -3  28    2.27    1.65   0
  -3   3  28    2.40    1.59   0
   3   3 -28    1.09    1.73   0
  -3   3 -28    3.41    1.69   0
   3  -3 -28    3.69    1.72   0
   0   4 -28    1.45    1.62   0
   0  -4 -28    0.81    2.12   0
   1   4 -28    4.17    1.66   0
  -1  -4 -28    5.86    1.65   0
   1  -4 -28    5.65    1.70   0
  -1   4 -28    5.36    1.62   0
   2  -4 -28   -0.00    1.54   0
  -2   4 -28    1.27    1.63   0
  -2  -4 -28    1.14    2.21   0
  -2  -4  28    2.27    1.55   0
   2   4 -28    1.05    1.63   0
  -3  -4  28    3.99    1.69   0
  -3   4 -28    4.27    1.72   0
  -3  -4 -28    5.98    2.34   0
   3   4 -28    4.61    1.78   0
   3  -4 -28    4.39    2.57   0
   0   5 -28    6.70    1.73   0
   0  -5 -28   11.13    2.31   0
   1   5 -28    6.78    1.75   0
  -1  -5 -28   10.18    1.66   0
   1  -5 -28    8.64    2.42   0
  -1   5 -28   11.55    1.65   0
   2  -5 -28    7.28    2.53   0
  -2  -5 -28    8.01    2.27   0
  -2  -5  28    5.32    1.65   0
   2   5 -28    5.60    1.77   0
  -2   5 -28    6.97    1.77   0
   3  -5 -28    5.57    1.82   0
   0   6 -28    0.26    2.30   0
   0  -6 -28    0.77    1.55   0
   1   6 -28    1.80    2.31   0
   1  -6 -28    0.95    1.63   0
  -1  -6 -28    1.32    2.32   0
  -1   6 -28   -1.02    1.61   0
  -2  -6 -28    1.24    1.63   0
   2  -6 -28   -0.37    1.69   0
  -2  -6  28    0.75    1.54   0
   2   6 -28    1.18    1.78   0
  -2   6 -28    2.33    2.38   0
   0   7 -28    0.89    1.73   0
   0  -7 -28    1.05    2.29   0
  -1  -7 -28    0.85    1.65   0
   1  -7 -28    2.43    2.40   0
  -1   7 -28    3.49    2.37   0
   1   7 -28   -0.92    1.71   0
  -1   0 -29    0.92    1.57   0
   1   0 -29   -1.49    2.21   0
   2   0 -29    0.49    1.53   0
  -2   0 -29    1.32    1.58   0
  -3   0 -29   -0.13    1.57   0
  -3   0  29    0.05    2.16   0
   3   0 -29    1.24    2.32   0
   0   1 -29    0.59    1.53   0
   0  -1 -29    0.52    1.48   0
  -1   1 -29    3.13    1.67   0
  -1  -1 -29    4.22    1.61   0
   1   1 -29    6.22    1.63   0
   1  -1 -29    3.56    1.64   0
   2   1 -29   12.42    2.35   0
   2  -1 -29    8.84    1.69   0
  -2   1 -29   11.00    2.31   0
  -2  -1 -29    6.98    1.73   0
  -2  -1  29    9.35    1.64   0
  -3  -1  29   -0.16    1.57   0
  -3   1 -29    3.02    2.24   0
  -3   1  29    2.40    1.54   0
  -3  -1 -29    1.86    1.62   0
   3   1 -29    2.25    1.68   0
   3  -1 -29    1.95    1.73   0
   0   2 -29    4.38    1.68   0
   0  -2 -29    5.15    1.66   0
   1   2 -29    3.02    1.58   0
  -1  -2 -29    1.07    1.55   0
   1  -2 -29    2.56    1.60   0
  -1   2 -29    1.31    1.60   0
   2   2 -29    1.35    1.59   0
   2  -2 -29    0.52    2.24   0
  -2  -2  29    2.29    1.52   0
  -2   2 -29    0.84    2.21   0
  -2  -2 -29    2.63    1.57   0
  -3  -2  29   -0.01    2.26   0
  -3   2 -29    5.31    2.25   0
  -3   2  29    2.10    1.59   0
  -3  -2 -29    1.41    1.66   0
   3   2 -29    1.84    2.49   0
   3  -2 -29    0.54    1.75   0
   0   3 -29    2.79    1.50   0
   0  -3 -29    0.71    1.58   0
   1   3 -29    1.41    1.61   0
  -1  -3 -29    1.03    1.46   0
   1  -3 -29    1.42    1.44   0
  -1   3 -29    1.39    1.54   0
   2   3 -29    1.53    1.62   0
  -2  -3 -29    2.82    2.21   0
   2  -3 -29    1.06    2.30   0
  -2  -3  29    1.93    1.53   0
  -2   3 -29    1.75    2.24   0
  -3  -3 -29    1.48    2.40   0
  -3   3 -29    2.15    1.58   0
  -3  -3  29    2.92    1.62   0
   3   3 -29    1.38    1.82   0
   3  -3 -29    2.28    1.78   0
   0   4 -29    2.46    1.58   0
   0  -4 -29    0.32    1.56   0
   1   4 -29    5.72    1.71   0
  -1  -4 -29    5.70    1.59   0
   1  -4 -29    9.49    2.38   0
  -1   4 -29    5.62    1.71   0
  -2  -4 -29    4.14    1.58   0
  -2   4 -29    3.78    1.71   0
   2  -4 -29    2.56    2.45   0
  -2  -4  29    3.13    1.53   0
   2   4 -29   -0.23    1.63   0
   0   5 -29    5.40    1.63   0
   0  -5 -29    5.47    1.75   0
   1   5 -29    1.73    1.68   0
  -1  -5 -29    2.60    1.62   0
   1  -5 -29    3.42    1.68   0
  -1   5 -29    5.08    2.30   0
  -2  -5 -29    0.05    1.63   0
   2  -5 -29    0.37    1.71   0
  -2  -5  29    2.90    1.64   0
   2   5 -29    2.79    1.63   0
  -2   5 -29    0.50    1.73   0
   0   6 -29    7.70    1.81   0
   0  -6 -29    4.29    2.40   0
   1   6 -29    2.90    2.39   0
  -1  -6 -29    1.79    1.66   0
   1  -6 -29    0.99    1.70   0
  -1   6 -29    1.61    1.77   0
   0   0 -30   -0.58    1.54   0
  -1   0 -30   21.59    1.96   0
   1   0 -30   21.73    1.97   0
   2   0 -30    0.90    1.66   0
  -2   0 -30    2.60    2.25   0
  -3   0 -30    0.83    2.41   0
  -3   0  30    1.70    1.57   0
   3   0 -30    4.63    2.55   0
   0   1 -30   -0.96    2.17   0
   0  -1 -30    1.49    1.53   0
  -1   1 -30    1.28    2.18   0
  -1  -1 -30    1.30    1.60   0
   1   1 -30    0.94    2.27   0
   1  -1 -30    1.19    2.29   0
   2   1 -30    2.29    1.63   0
   2  -1 -30    3.00    1.60   0
  -2   1 -30    1.39    1.61   0
  -2  -1 -30    1.11    1.62   0
  -3   1 -30   -0.29    1.74   0
  -3  -1 -30    2.52    1.62   0
  -3   1  30    1.11    1.58   0
  -3  -1  30    2.69    2.28   0
   3   1 -30   -0.80    1.78   0
   3  -1 -30   -0.71    1.76   0
   0   2 -30    1.24    1.59   0
   0  -2 -30    0.28    1.52   0
  -1  -2 -30    1.72    1.58   0
   1   2 -30    1.06    1.58   0
   1  -2 -30    1.05    1.52   0
  -1   2 -30    0.08    2.22   0
  -2  -2  30    2.57    1.61   0
   2   2 -30    3.42    2.37   0
   2  -2 -30    1.88    1.63   0
  -2   2 -30    0.55    1.66   0
  -2  -2 -30    2.63    2.33   0
  -3  -2 -30    3.54    2.27   0
  -3   2  30    0.89    1.55   0
  -3   2 -30   -0.65    1.51   0
   3   2 -30    1.71    2.52   0
   3  -2 -30    1.36    1.70   0
   0   3 -30   12.35    1.82   0
   0  -3 -30   16.33    2.34   0
   1   3 -30   12.37    1.90   0
  -1  -3 -30   19.93    2.42   0
   1  -3 -30   12.21    1.88   0
  -1   3 -30   16.61    2.46   0
   2   3 -30   -0.41    1.70   0
  -2  -3  30    1.32    1.57   0
   2  -3 -30    1.01    2.33   0
  -2   3 -30    0.47    1.62   0
  -2  -3 -30    0.28    1.57   0
   0   4 -30    2.47    1.65   0
   0  -4 -30    1.40    2.25   0
   1   4 -30    0.89    1.57   0
  -1  -4 -30    1.91    2.24   0
   1  -4 -30    0.26    1.71   0
  -1   4 -30    0.39    1.57   0
  -2   4 -30    2.88    2.32   0
  -2  -4  30    2.88    2.34   0
   2  -4 -30    0.77    1.68   0
  -2  -4 -30    0.87    1.63   0
   2   4 -30    1.23    1.63   0
   0   5 -30    2.83    2.29   0
   0  -5 -30    4.31    2.32   0
   1   5 -30    3.09    1.77   0
  -1  -5 -30    4.76    2.40   0
   1  -5 -30    5.32    1.78   0
  -1   5 -30    5.48    1.82   0
  -1   0 -31    3.20    2.34   0
   1   0 -31    5.87    1.70   0
   2   0 -31    0.86    2.40   0
  -2   0 -31    1.35    1.61   0
   0   1 -31   18.14    1.84   0
   0  -1 -31   10.44    1.81   0
  -1  -1 -31    1.18    1.60   0
   1   1 -31    1.52    1.67   0
   1  -1 -31    3.07    1.59   0
  -1   1 -31    1.13    1.64   0
   2   1 -31    4.50    1.83   0
   2  -1 -31    5.39    1.83   0
  -2   1 -31    6.47    1.73   0
  -2  -1 -31    7.29    2.47   0
   0   2 -31    0.29    2.24   0
   0  -2 -31   -0.67    1.57   0
  -1  -2 -31    0.00    2.20   0
   1   2 -31    2.63    2.32   0
   1  -2 -31    0.08    2.30   0
  -1   2 -31    0.18    1.64   0
   2   2 -31    2.21    2.41   0
   2  -2 -31   -0.02    1.69   0
  -2   2 -31    2.30    1.63   0
  -2  -2 -31    1.23    1.68   0
   0   3 -31    2.26    2.25   0
   0  -3 -31    2.97    1.69   0
  -1  -3 -31    8.28    1.83   0
   1   3 -31    6.42    2.48   0
   1  -3 -31    7.97    1.85   0
  -1   3 -31    8.87    1.73   0
   2   3 -31    1.22    1.78   0
  -2  -3  31   -1.15    1.65   0
  -2   3 -31   -0.43    1.63   0
   2  -3 -31   -0.97    1.74   0
  -2  -3 -31   -0.24    1.68   0
   0   4 -31    0.84    2.28   0
   0  -4 -31    0.66    1.55   0
   1   4 -31    0.89    1.76   0
  -1  -4 -31    3.70    1.67   0
   1  -4 -31    2.04    1.68   0
  -1   4 -31    1.11    1.71   0
   0   0 -32   10.90    2.44   0
   1   0 -32    2.33    2.30   0
  -1   0 -32    2.05    1.70   0
  -2   0 -32    2.29    1.67   0
   0   1 -32    3.01    1.77   0
   0  -1 -32    5.01    1.81   0
  -1  -1 -32    3.24    2.37   0
   1   1 -32    2.56    1.77   0
   1  -1 -32    0.56    1.72   0
  -1   1 -32    1.21    1.78   0
   0   2 -32    0.76    1.66   0
   0  -2 -32    0.72    1.74   0
  -1  -2 -32    0.73    1.65   0
   1   2 -32    1.31    1.70   0
   1  -2 -32    2.51    1.70   0
  -1   2 -32    0.03    2.33   0
   0   3 -32    1.14    1.62   0
   0  -3 -32    2.66    2.40   0
  -1  -3 -32    1.71    1.67   0
   1   3 -32    0.82    2.42   0
   1  -3 -32    1.46    1.65   0
  -1   3 -32    1.45    2.30   0
   0   1 -33    0.42    1.66   0
   0  -1 -33   -0.07    2.50   0
;
_shelx_hkl_checksum     25301
_shelx_res_file
;
TITL TEST STRUCTURE D:\DATA\MUHAR39_DENE\MUHAR39
    shelx.res
    created by SHELXL-2017/1 at 02:01:19 on 12-Sep-2019
CELL  0.71073   5.9685  11.0580  26.2155   90.000   90.000   90.000
ZERR     4.00   0.0004   0.0009   0.0022    0.000    0.000    0.000
LATT  -1
SYMM  1/2 - X, - Y, 1/2 + Z
SYMM  1/2 + X, 1/2 - Y, - Z
SYMM  - X, 1/2 + Y, 1/2 - Z
SFAC  C    H    N    O    S
UNIT  72 72 8 12 4
MERG   2
OMIT    -4.00  52.00
EQIV $1 x-1/2, -y+5/2, -z+1
HTAB C16 O1_$1
HTAB N2 O2
EQIV $2 x-1/2, -y+3/2, -z+1
HTAB O3 N1_$2
FMAP   2
PLAN    3
ACTA
BOND
BOND   $H
CONF
L.S.  10
WGHT    0.067900
EXTI    0.013962
FVAR       0.74768
C1    1    0.400173    0.835900    0.805849    11.00000    0.06778    0.07264 =
         0.07299    0.00992    0.00668    0.00388
AFIX  43
H1    2    0.274222    0.794587    0.794336    11.00000   -1.20000
AFIX   0
C2    1    0.412234    0.874122    0.856391    11.00000    0.09280    0.08811 =
         0.07078    0.01306    0.01767    0.01810
AFIX  43
H2    2    0.293567    0.858606    0.878430    11.00000   -1.20000
AFIX   0
C3    1    0.597138    0.934292    0.873895    11.00000    0.10421    0.09788 =
         0.06711   -0.00361   -0.00554    0.02481
AFIX  43
H3    2    0.604483    0.958968    0.907768    11.00000   -1.20000
AFIX   0
C4    1    0.771029    0.958067    0.841506    11.00000    0.08162    0.09988 =
         0.08150   -0.01212   -0.01602    0.00651
AFIX  43
H4    2    0.896441    0.999348    0.853340    11.00000   -1.20000
AFIX   0
C5    1    0.761070    0.920848    0.791078    11.00000    0.06132    0.09198 =
         0.07577   -0.00282   -0.00351    0.00163
AFIX  43
H5    2    0.880417    0.937415    0.769367    11.00000   -1.20000
AFIX   0
C6    1    0.576435    0.859478    0.772561    11.00000    0.05995    0.06353 =
         0.06435    0.00517   -0.00018    0.00795
C7    1    0.571712    0.817484    0.717725    11.00000    0.05517    0.06982 =
         0.06761    0.00081    0.00363   -0.00166
C8    1    0.638751    0.913474    0.677249    11.00000    0.06374    0.09539 =
         0.06631    0.00615    0.00566   -0.01584
AFIX  23
H8A   2    0.628167    0.996095    0.689444    11.00000   -1.20000
H8B   2    0.783448    0.898561    0.661620    11.00000   -1.20000
AFIX   0
C9    1    0.438112    0.874082    0.643776    11.00000    0.07136    0.07467 =
         0.06258   -0.00634   -0.00035   -0.00951
AFIX  13
H9    2    0.486075    0.814897    0.618184    11.00000   -1.20000
AFIX   0
C10   1    0.340026    0.809092    0.691285    11.00000    0.05900    0.07708 =
         0.07569    0.00475   -0.00027   -0.01035
AFIX  23
H10A  2    0.223403    0.854686    0.708437    11.00000   -1.20000
H10B  2    0.291717    0.726837    0.684630    11.00000   -1.20000
AFIX   0
C11   1    0.702583    0.699725    0.711831    11.00000    0.07564    0.08718 =
         0.09625   -0.01565    0.00158    0.01166
AFIX  33
H11A  2    0.698104    0.674197    0.676846    11.00000   -1.50000
H11B  2    0.855370    0.712428    0.721945    11.00000   -1.50000
H11C  2    0.636589    0.638486    0.732996    11.00000   -1.50000
AFIX   0
C12   1    0.293548    0.968135    0.620058    11.00000    0.07349    0.07053 =
         0.05504   -0.00465    0.00176   -0.01073
C13   1    0.300641    1.088840    0.626538    11.00000    0.09521    0.07295 =
         0.07878   -0.00975   -0.01483   -0.01509
AFIX  43
H13   2    0.408013    1.128814    0.645944    11.00000   -1.20000
AFIX   0
C14   1   -0.000999    1.020797    0.573446    11.00000    0.07318    0.05830 =
         0.05917   -0.00586    0.00498   -0.01007
C15   1   -0.324664    1.092998    0.526747    11.00000    0.08322    0.05367 =
         0.06770    0.00012    0.00955   -0.00039
C16   1   -0.519332    1.063531    0.494394    11.00000    0.07699    0.06034 =
         0.07616    0.00129   -0.00046    0.00927
AFIX  43
H16   2   -0.622658    1.126176    0.491776    11.00000   -1.20000
AFIX   0
C17   1   -0.576929    0.964643    0.468058    11.00000    0.07564    0.06135 =
         0.07587    0.00089   -0.00690    0.01358
AFIX  43
H17   2   -0.714462    0.969359    0.451502    11.00000   -1.20000
AFIX   0
C18   1   -0.456130    0.849037    0.461157    11.00000    0.07570    0.05695 =
         0.06962   -0.00246   -0.00845   -0.00365
N1    3    0.118687    0.929892    0.589244    11.00000    0.06869    0.05768 =
         0.05647   -0.00678    0.00342   -0.00729
N2    3   -0.183161    1.003657    0.542063    11.00000    0.07782    0.05012 =
         0.07531   -0.00720   -0.00713   -0.00388
AFIX  43
H2A   2   -0.209319    0.931474    0.531402    11.00000   -1.20000
AFIX   0
O1    4   -0.295103    1.198466    0.540054    11.00000    0.10887    0.05480 =
         0.09397   -0.00510    0.00420   -0.00591
O2    4   -0.307450    0.811566    0.488575    11.00000    0.10462    0.06683 =
         0.12806   -0.02625   -0.05054    0.02172
O3    4   -0.528583    0.790585    0.421678    11.00000    0.09218    0.06794 =
         0.07265   -0.00493   -0.01125    0.00823
AFIX  83
H3A   2   -0.459781    0.726735    0.418911    11.00000   -1.50000
AFIX   0
S1    5    0.085634    1.160261    0.594348    11.00000    0.10472    0.05636 =
         0.08748   -0.00765   -0.01204   -0.01267
HKLF 4
REM  TEST STRUCTURE D:\DATA\MUHAR39_DENE\MUHAR39
REM R1 =  0.0446 for    2648 Fo > 4sig(Fo)  and  0.0536 for all    3338 data
REM    218 parameters refined using      0 restraints
END
WGHT      0.0679      0.0000
REM Highest difference peak  0.200,  deepest hole -0.157,  1-sigma level  0.039
Q1    1   0.0008  1.1439  0.5382  11.00000  0.05    0.20
Q2    1  -0.1608  1.0860  0.5847  11.00000  0.05    0.16
Q3    1   0.4269  0.8395  0.8390  11.00000  0.05    0.14
;
_shelx_res_checksum     98521
