# Supplementary material for: Crystal structure and Hirshfeld surface analysis of (Z)-4-{[4-(3-methyl-3-phenyl­cyclo­but­yl)thia­zol-2-yl]amino}-4-oxobut-2-enoic acid
Source: Acta Crystallogr E Crystallogr Commun. 2022 Jan 7;78(Pt 2):120–4. doi: 10.1107/S2056989022000032 (PMC8819446; doi:10.1107/S2056989022000032)
Supplement: Supplementary file 2 [file e-78-00120-Isup2.hkl]

data_I                                                                          
_shelx_title ' TEST STRUCTURE D:\DATA\MUHAR39_DENE\MUHAR39'                     
_shelx_refln_list_code          4                                               
_shelx_F_calc_maximum      142.06                                               
_exptl_crystal_F_000       720.00                                               
_reflns_d_resolution_high  0.8107                                               
                                                                                
loop_                                                                           
 _space_group_symop_operation_xyz                                               
 'x, y, z'                                                                      
 '-x+1/2, -y, z+1/2'                                                            
 'x+1/2, -y+1/2, -z'                                                            
 '-x, y+1/2, -z+1/2'                                                            
                                                                                
_cell_length_a     5.9685                                                       
_cell_length_b    11.0580                                                       
_cell_length_c    26.2155                                                       
_cell_angle_alpha  90.000                                                       
_cell_angle_beta   90.000                                                       
_cell_angle_gamma  90.000                                                       
                                                                                
_shelx_F_squared_multiplier     1.000                                           
                                                                                
loop_                                                                           
 _refln_index_h                                                                 
 _refln_index_k                                                                 
 _refln_index_l                                                                 
 _refln_F_squared_calc                                                          
 _refln_F_squared_meas                                                          
 _refln_F_squared_sigma                                                         
 _refln_observed_status                                                         
   2   0   0         10.14         12.40         1.81 o                         
   4   0   0         26.60         26.32         2.67 o                         
   6   0   0         40.31         37.84         3.27 o                         
   1   1   0        376.51        340.60         9.10 o                         
   2   1   0        637.38        574.17         7.96 o                         
   3   1   0       1197.40       1217.81        61.57 o                         
   4   1   0         42.83         42.99         2.17 o                         
   5   1   0          4.78          5.18         1.87 o                         
   6   1   0          1.49          2.22         2.41 o                         
   7   1   0          0.05          1.09         3.09 o                         
   0   2   0        438.82        410.28        13.36 o                         
   1   2   0      16991.75      20861.86      1022.87 o                         
   2   2   0        245.14        231.44         3.97 o                         
   3   2   0        277.06        289.23         6.92 o                         
   4   2   0          8.50         12.01         2.47 o                         
   5   2   0        347.38        375.34         5.55 o                         
   6   2   0          2.45          5.78         2.25 o                         
   7   2   0         10.61          9.80         3.15 o                         
   1   3   0       1201.76       1288.43        25.73 o                         
   2   3   0        244.07        278.98         8.12 o                         
   3   3   0        424.18        417.34        18.41 o                         
   4   3   0         21.66         30.44         2.96 o                         
   5   3   0         19.26         17.96         2.40 o                         
   6   3   0         15.65         15.25         2.14 o                         
   7   3   0          1.35          1.83         2.06 o                         
   0   4   0       1816.92       1954.90        79.48 o                         
   1   4   0       5595.03       5822.71        61.58 o                         
   2   4   0        406.28        454.45        21.42 o                         
   3   4   0          5.56          5.12         1.76 o                         
   4   4   0        217.13        209.84        20.52 o                         
   5   4   0         11.26         10.80         1.92 o                         
   6   4   0         46.81         38.57         2.49 o                         
   7   4   0          1.39          2.61         2.95 o                         
   1   5   0         44.10         43.76         2.49 o                         
   2   5   0        585.26        555.18        11.15 o                         
   3   5   0         42.80         38.87         2.30 o                         
   4   5   0         89.42         82.15         2.98 o                         
   5   5   0          0.33          1.57         1.82 o                         
   6   5   0         36.11         41.94         4.96 o                         
   0   6   0       2128.51       2048.12        28.01 o                         
   1   6   0          0.34          3.29         3.33 o                         
   2   6   0        220.93        248.39         5.21 o                         
   3   6   0          1.11          0.27         1.96 o                         
   4   6   0          1.32          3.18         1.85 o                         
   5   6   0         16.27         13.16         2.07 o                         
   6   6   0          8.08          7.57         2.26 o                         
   1   7   0        156.97        164.27         6.00 o                         
   2   7   0         99.61        101.37         4.04 o                         
   3   7   0          7.01          7.67         2.10 o                         
   4   7   0          0.03          0.74         2.05 o                         
   5   7   0          0.84         -1.16         2.28 o                         
   6   7   0          1.72          3.88         2.54 o                         
   0   8   0        983.83       1075.38        20.62 o                         
   1   8   0       1001.63       1092.53        13.97 o                         
   2   8   0         37.00         47.63         3.27 o                         
   3   8   0         37.71         34.83         3.85 o                         
   4   8   0          0.10          1.74         2.65 o                         
   5   8   0          0.63          1.34         2.35 o                         
   1   9   0         95.76        104.30         5.42 o                         
   2   9   0        115.84        124.98         5.51 o                         
   3   9   0         55.18         62.19         4.35 o                         
   4   9   0          1.79          0.86         2.05 o                         
   5   9   0         18.25         17.29         4.19 o                         
   1  10   0         18.27         24.15         3.38 o                         
   2  10   0        203.81        216.16         6.30 o                         
   3  10   0          1.95          4.29         3.97 o                         
   1  11   0         58.80         54.79         4.49 o                         
   2  11   0          0.14          0.43         3.92 o                         
   3  11   0          0.04          0.25         4.13 o                         
   1  12   0          0.19          0.97         4.83 o                         
   2  12   0          0.16          0.61         4.20 o                         
   3  12   0          2.58          2.45         3.24 o                         
   1  13   0          2.39          2.20         5.97 o                         
   2  13   0          7.09          9.66         4.63 o                         
   1   0   1       3656.80       3863.51       118.82 o                         
   2   0   1       1578.74       1549.74        47.66 o                         
   3   0   1        941.68        934.02        60.51 o                         
   4   0   1          3.63          2.84         1.36 o                         
   5   0   1         16.50         25.17         4.42 o                         
   6   0   1         13.12         10.73         2.70 o                         
   7   0   1          5.61          4.49         2.14 o                         
  -7   1   1          3.13          3.49         4.03 o                         
  -6   1   1         41.79         33.55         3.33 o                         
  -5   1   1        151.73        155.29         3.83 o                         
  -4   1   1        276.86        293.86        10.76 o                         
  -3   1   1         63.83         62.54         5.46 o                         
  -2   1   1        240.43        209.59         9.81 o                         
  -1   1   1        808.61        771.08        64.98 o                         
   0   1   1         62.75         85.02         5.85 o                         
   1   1   1        787.12        720.91        22.07 o                         
   2   1   1        249.40        214.00         3.62 o                         
   3   1   1         64.44         65.83         3.60 o                         
   4   1   1        273.62        256.25        18.68 o                         
   5   1   1        152.25        144.05         3.52 o                         
   6   1   1         42.66         41.14         2.42 o                         
   7   1   1          3.07          3.52         3.01 o                         
  -7   2   1          1.03          1.36         2.90 o                         
  -6   2   1         51.94         50.86         2.50 o                         
  -5   2   1         14.65         15.95         3.28 o                         
  -4   2   1        117.02        126.79         2.47 o                         
  -3   2   1        385.76        359.94        31.28 o                         
  -2   2   1       1904.14       1912.22        56.92 o                         
  -1   2   1        228.85        274.37         5.23 o                         
   0   2   1       7795.81       6964.07       642.08 o                         
   1   2   1        219.80        296.28        20.53 o                         
   2   2   1       1920.76       2004.37        21.81 o                         
   3   2   1        393.38        407.89        21.56 o                         
   4   2   1        116.32        123.11         2.91 o                         
   5   2   1         14.64         17.73         2.37 o                         
   6   2   1         51.31         47.24         2.53 o                         
  -7   3   1          7.30          7.31         2.16 o                         
  -6   3   1         15.52         15.56         2.96 o                         
  -5   3   1        190.22        208.17        20.71 o                         
  -4   3   1        134.93        143.54         8.81 o                         
  -3   3   1        132.73        144.59         5.16 o                         
  -2   3   1         90.00         80.89         2.34 o                         
  -1   3   1       1366.10       1227.13        69.50 o                         
   0   3   1       2731.91       2420.25       109.55 o                         
   1   3   1       1404.44       1461.27        16.38 o                         
   2   3   1         96.39         93.06         2.66 o                         
   3   3   1        132.41        142.10         3.25 o                         
   4   3   1        138.28        144.73        14.24 o                         
   5   3   1        190.57        197.72         7.88 o                         
   6   3   1         15.56         19.06         2.18 o                         
   7   3   1          7.38          1.53         2.21 o                         
  -7   4   1          5.40          3.74         3.26 o                         
  -6   4   1          3.20          4.63         2.35 o                         
  -5   4   1          8.36          8.08         1.92 o                         
  -4   4   1         34.37         30.14         1.77 o                         
  -3   4   1        430.59        477.19         6.45 o                         
  -2   4   1       1590.82       1631.20       141.56 o                         
  -1   4   1       2566.54       2561.36        15.49 o                         
   0   4   1       2227.08       1870.07       209.69 o                         
   1   4   1       2600.63       2847.99       169.32 o                         
   2   4   1       1569.42       1723.71        11.83 o                         
   3   4   1        431.73        495.93        36.73 o                         
   4   4   1         36.01         33.28         3.92 o                         
   5   4   1          7.85          7.17         1.88 o                         
   6   4   1          3.32          1.55         1.96 o                         
   7   4   1          5.48          4.85         2.27 o                         
  -6   5   1         32.30         27.22         4.30 o                         
  -5   5   1          3.09          4.21         2.10 o                         
  -4   5   1        411.93        407.21        15.52 o                         
  -3   5   1         90.78         95.44         2.62 o                         
  -2   5   1         42.33         41.01         2.08 o                         
  -1   5   1         97.97        102.16         4.01 o                         
   0   5   1        221.23        200.49         5.27 o                         
   1   5   1         96.74         93.21         4.87 o                         
   2   5   1         45.41         48.32         2.87 o                         
   3   5   1         90.68         86.84         2.96 o                         
   4   5   1        413.62        446.82        10.16 o                         
   5   5   1          2.96          1.90         1.87 o                         
   6   5   1         32.62         25.22         2.44 o                         
  -6   6   1          4.22          4.61         2.49 o                         
  -5   6   1          5.43          5.55         3.92 o                         
  -4   6   1        150.95        176.24        13.27 o                         
  -3   6   1         35.23         37.27         2.53 o                         
  -2   6   1        239.93        240.32         5.57 o                         
  -1   6   1        801.05        877.85         8.92 o                         
   0   6   1         26.46         24.32         2.55 o                         
   1   6   1        784.79        848.69        11.52 o                         
   2   6   1        248.58        255.47         5.11 o                         
   3   6   1         35.48         33.62         2.29 o                         
   4   6   1        151.04        153.68        14.99 o                         
   5   6   1          5.74          6.17         2.06 o                         
   6   6   1          4.17          4.86         2.29 o                         
  -6   7   1          2.45          2.25         2.22 o                         
  -5   7   1         36.86         43.00         3.30 o                         
  -4   7   1          5.12          6.17         2.19 o                         
  -3   7   1        146.52        121.53         3.67 o                         
  -2   7   1        121.85        121.11         3.10 o                         
  -1   7   1        602.41        619.36         7.56 o                         
   0   7   1          1.89          4.40         2.44 o                         
   1   7   1        608.10        609.49         9.78 o                         
   2   7   1        117.38        120.73         4.22 o                         
   3   7   1        145.47        128.45        10.31 o                         
   4   7   1          5.35          4.65         1.87 o                         
   5   7   1         37.87         42.09         5.47 o                         
   6   7   1          2.31          4.48         2.17 o                         
  -5   8   1          6.61          7.80         2.46 o                         
  -4   8   1         30.35         31.19         2.78 o                         
  -3   8   1        161.80        171.51         4.89 o                         
  -2   8   1        142.26        145.21         4.76 o                         
  -1   8   1         87.32         86.46         5.19 o                         
   0   8   1          0.37          6.55         2.55 o                         
   1   8   1         86.79         90.79         4.65 o                         
   2   8   1        143.47        138.62         4.60 o                         
   3   8   1        164.10        178.80        14.64 o                         
   4   8   1         31.22         31.89         2.71 o                         
   5   8   1          6.44          8.09         2.67 o                         
  -5   9   1         27.72         23.69         3.03 o                         
  -4   9   1         40.34         33.52         4.38 o                         
  -3   9   1          8.67         11.61         2.88 o                         
  -2   9   1         57.20         68.05         4.85 o                         
  -1   9   1         73.29         68.32         4.24 o                         
   0   9   1          2.82          6.60         3.99 o                         
   1   9   1         70.65         69.95         4.85 o                         
   2   9   1         58.01         66.08         3.94 o                         
   3   9   1          8.89         14.65         2.84 o                         
   4   9   1         40.24         41.03         4.28 o                         
   5   9   1         28.01         22.68         3.06 o                         
  -3  10   1         26.54         31.40         3.22 o                         
  -2  10   1          9.16         10.61         2.95 o                         
  -1  10   1         49.23         55.25         4.90 o                         
   1  10   1         50.24         56.06         4.13 o                         
   2  10   1          8.73         12.18         4.13 o                         
   3  10   1         27.26         33.54         3.51 o                         
   4  10   1         16.52         16.30         3.08 o                         
  -4  11   1          4.75          5.55         3.01 o                         
  -3  11   1         23.63         19.84         3.52 o                         
  -2  11   1         25.81         28.21         3.47 o                         
  -1  11   1         24.92         23.22         4.54 o                         
   1  11   1         24.58         23.81         4.42 o                         
   2  11   1         25.87         26.91         3.29 o                         
   3  11   1         22.95         22.25         3.58 o                         
  -3  12   1          1.97          2.65         3.22 o                         
  -2  12   1         30.21         27.50         3.83 o                         
  -1  12   1         19.78         23.02         4.87 o                         
   1  12   1         19.48         20.66         4.72 o                         
   2  12   1         30.39         25.62         3.81 o                         
   3  12   1          1.88          1.45         2.88 o                         
  -2  13   1         15.70         15.31         4.85 o                         
  -1  13   1         25.48         21.93         8.57 o                         
   1  13   1         25.63         23.22         6.49 o                         
   2  13   1         15.72         13.60         4.72 o                         
   0   0   2       4576.94       5162.29       318.77 o                         
   1   0   2       3637.14       3895.68        26.17 o                         
   2   0   2        621.07        601.59        27.51 o                         
   3   0   2        172.77        159.65         7.50 o                         
   4   0   2        102.26        117.49         5.64 o                         
   5   0   2         39.20         40.09         2.49 o                         
   6   0   2         54.87         53.35         3.51 o                         
   7   0   2          2.00          2.29         2.03 o                         
  -7   1   2         10.18          9.18         2.29 o                         
  -5   1   2         69.33         72.04         3.29 o                         
  -4   1   2         92.65         90.10         3.66 o                         
  -3   1   2        493.46        522.50        15.48 o                         
  -2   1   2        196.76        186.84         6.49 o                         
  -1   1   2         39.10         34.40         2.79 o                         
   0   1   2       4414.83       4771.70       212.85 o                         
   1   1   2         43.97         37.25         2.71 o                         
   2   1   2        203.24        185.25         3.25 o                         
   3   1   2        492.86        533.66         4.64 o                         
   4   1   2         92.80        105.27        10.14 o                         
   5   1   2         71.72         75.37         4.89 o                         
   6   1   2         25.04         22.34         2.29 o                         
   7   1   2          9.96         13.13         3.17 o                         
  -7   2   2          2.22          1.14         3.04 o                         
  -6   2   2         13.31         12.80         2.08 o                         
  -5   2   2         44.63         47.71         4.75 o                         
  -4   2   2         86.25         81.65        11.02 o                         
  -3   2   2        209.53        212.36        10.76 o                         
  -2   2   2        366.84        375.87        11.17 o                         
  -1   2   2       2083.69       2215.76        90.16 o                         
   0   2   2       1813.93       1834.99       163.96 o                         
   1   2   2       2095.60       2206.01        16.53 o                         
   2   2   2        384.48        391.24         4.76 o                         
   3   2   2        213.52        221.63         4.07 o                         
   4   2   2         83.42         80.50         2.27 o                         
   5   2   2         44.62         44.66         2.66 o                         
   6   2   2         13.17         12.43         2.11 o                         
  -7   3   2          0.59         -0.44         2.19 o                         
  -6   3   2         30.02         29.42         3.19 o                         
  -5   3   2         28.56         31.86         3.60 o                         
  -4   3   2        111.72        131.58         5.97 o                         
  -3   3   2        380.04        397.72         8.63 o                         
  -2   3   2         55.10         57.51         2.29 o                         
  -1   3   2       2401.09       2385.52        91.23 o                         
   0   3   2        155.70        145.76         9.36 o                         
   1   3   2       2394.96       2295.08        77.57 o                         
   2   3   2         51.15         56.62         6.69 o                         
   3   3   2        374.33        381.71        17.17 o                         
   4   3   2        109.90        123.88         3.07 o                         
   5   3   2         28.19         36.44         2.26 o                         
   6   3   2         29.34         27.26         3.17 o                         
   7   3   2          0.60          1.90         2.41 o                         
  -7   4   2          4.72          3.38         3.18 o                         
  -6   4   2          1.68          2.31         2.02 o                         
  -5   4   2         52.81         55.26         6.24 o                         
  -4   4   2          6.66          6.47         1.47 o                         
  -3   4   2        225.63        230.15         4.45 o                         
  -2   4   2        927.61        938.59        35.42 o                         
  -1   4   2        372.41        360.71         5.91 o                         
   0   4   2       1389.77       1427.79        39.48 o                         
   1   4   2        371.10        344.04         8.40 o                         
   2   4   2        919.74        776.18       112.90 o                         
   3   4   2        224.80        245.04         4.29 o                         
   4   4   2          6.38          7.83         2.00 o                         
   5   4   2         51.96         55.95         5.95 o                         
   6   4   2          1.68          2.76         2.27 o                         
   7   4   2          4.79          5.56         2.29 o                         
  -6   5   2          1.03          0.72         1.92 o                         
  -5   5   2         97.93         79.62         4.29 o                         
  -4   5   2         14.65         13.41         1.59 o                         
  -3   5   2        286.15        301.78        13.32 o                         
  -2   5   2         15.48         12.82         1.67 o                         
  -1   5   2       2544.69       2463.05       124.07 o                         
   0   5   2          0.01          2.94         1.78 o                         
   1   5   2       2498.63       2417.32       186.36 o                         
   2   5   2         15.66         18.14         2.57 o                         
   3   5   2        285.33        304.48         4.68 o                         
   4   5   2         15.13         14.74         2.23 o                         
   5   5   2         96.68        103.00         8.14 o                         
   6   5   2          1.08          3.42         2.07 o                         
  -6   6   2          0.14         -0.05         2.09 o                         
  -5   6   2          5.17          4.15         3.76 o                         
  -4   6   2        161.50        145.83         6.35 o                         
  -3   6   2        110.32        109.44         4.18 o                         
  -2   6   2        120.73        135.70         5.72 o                         
  -1   6   2        115.04        109.70         5.54 o                         
   0   6   2        165.64        155.77         5.81 o                         
   1   6   2        109.63        107.78         5.19 o                         
   2   6   2        123.99        150.10         9.65 o                         
   3   6   2        111.72        122.56         4.07 o                         
   4   6   2        159.93        169.04        14.00 o                         
   5   6   2          5.09          4.68         2.07 o                         
   6   6   2          0.11          1.29         2.06 o                         
  -6   7   2          2.09          2.55         2.50 o                         
  -5   7   2         12.48         12.24         4.06 o                         
  -4   7   2         94.70         90.26        13.50 o                         
  -3   7   2         10.36         10.90         1.74 o                         
  -2   7   2         83.53         80.52        13.50 o                         
  -1   7   2        201.69        171.89        13.67 o                         
   0   7   2        187.23        210.23         9.16 o                         
   1   7   2        201.86        178.40         5.59 o                         
   2   7   2         81.50         79.03         3.67 o                         
   3   7   2         10.17         10.01         2.17 o                         
   4   7   2         92.31         97.59         4.18 o                         
   5   7   2         12.17         13.62         2.40 o                         
   6   7   2          2.02          3.26         2.43 o                         
  -5   8   2          6.29          5.09         2.43 o                         
  -4   8   2         16.19         16.67         3.85 o                         
  -3   8   2         14.31         23.78         3.69 o                         
  -2   8   2        213.22        225.49         9.91 o                         
  -1   8   2        173.30        169.00         4.45 o                         
   0   8   2         48.76         43.29         8.32 o                         
   1   8   2        171.67        173.48         6.23 o                         
   2   8   2        211.29        215.42         5.30 o                         
   3   8   2         13.92         20.39         2.69 o                         
   4   8   2         15.87         16.01         2.35 o                         
   5   8   2          6.18          5.34         2.24 o                         
  -5   9   2          5.89          7.79         2.55 o                         
  -3   9   2         15.06         14.63         3.72 o                         
  -2   9   2         75.62         78.93         5.06 o                         
  -1   9   2        135.30        131.93         6.09 o                         
   0   9   2         45.06         49.45         5.24 o                         
   1   9   2        135.97        140.76         5.30 o                         
   2   9   2         76.13         80.04         4.19 o                         
   3   9   2         15.08         11.56         2.77 o                         
   4   9   2          9.39          9.22         2.30 o                         
   5   9   2          5.80          8.34         3.01 o                         
  -4  10   2          9.92          9.82         2.90 o                         
  -3  10   2         26.73         32.43         4.28 o                         
  -2  10   2         47.06         47.68         4.69 o                         
  -1  10   2        143.65        166.39         7.28 o                         
   1  10   2        147.07        163.04         6.12 o                         
   2  10   2         48.72         49.99         3.60 o                         
   3  10   2         27.21         31.06         3.36 o                         
   4  10   2          9.98         11.95         3.06 o                         
  -4  11   2          0.26          1.82         2.93 o                         
  -3  11   2          4.04          4.44         2.84 o                         
  -2  11   2          0.61          2.49         3.90 o                         
  -1  11   2         79.03         82.99         6.26 o                         
   1  11   2         75.25         97.72         5.78 o                         
   2  11   2          0.59          2.77         4.06 o                         
   3  11   2          3.97          4.63         2.81 o                         
  -3  12   2         17.84         17.48         4.83 o                         
  -2  12   2          1.95          1.32         4.22 o                         
  -1  12   2          9.07         12.29         4.51 o                         
   1  12   2          8.66          9.59         4.24 o                         
   2  12   2          2.16          1.68         4.04 o                         
   3  12   2         17.46         18.28         4.69 o                         
  -2  13   2          1.66          1.41         4.31 o                         
   1  13   2         27.71         27.26         5.89 o                         
   2  13   2          1.73          2.34         3.08 o                         
   1   0   3      20182.06      20884.11        86.25 o                         
   2   0   3        101.04        124.90        13.25 o                         
   3   0   3        259.22        267.39         8.79 o                         
   4   0   3        229.22        255.40        13.01 o                         
   5   0   3         93.62         97.88         5.33 o                         
   6   0   3          9.05         11.32         2.79 o                         
   7   0   3          0.49          0.08         2.12 o                         
  -7   1   3          0.26          2.71         1.96 o                         
  -5   1   3         42.28         48.49         4.31 o                         
  -4   1   3         70.26         69.82         2.88 o                         
  -3   1   3        558.76        510.19        20.16 o                         
  -2   1   3        706.95        655.83        37.44 o                         
  -1   1   3       2089.71       1928.46       108.29 o                         
   0   1   3          0.01         11.67         2.05 o                         
   1   1   3       2059.54       1859.93        64.22 o                         
   2   1   3        713.27        692.79         9.37 o                         
   3   1   3        543.77        406.48        85.09 o                         
   4   1   3         70.70         76.03         2.03 o                         
   5   1   3         43.40         39.78         1.96 o                         
   6   1   3         50.66         45.77         3.27 o                         
   7   1   3          0.26          1.25         2.84 o                         
  -7   2   3         11.43          8.80         3.11 o                         
  -6   2   3         20.51         20.36         2.17 o                         
  -5   2   3         39.61         41.08         2.38 o                         
  -4   2   3         59.25         55.08         1.86 o                         
  -3   2   3        152.17        157.92         2.73 o                         
  -2   2   3        858.02        878.55        82.43 o                         
  -1   2   3        926.21        739.05        22.29 o                         
   0   2   3      11822.97      12610.53       215.15 o                         
   1   2   3        920.69        659.07        72.96 o                         
   2   2   3        873.34        782.88       149.54 o                         
   3   2   3        152.49        136.95        18.26 o                         
   4   2   3         61.94         58.23         2.99 o                         
   5   2   3         40.56         46.37         2.35 o                         
   6   2   3         20.30         20.02         2.17 o                         
  -6   3   3         33.92         30.17         2.34 o                         
  -5   3   3         30.19         34.63         1.87 o                         
  -4   3   3        128.81        149.40         5.44 o                         
  -3   3   3        591.47        596.47        30.24 o                         
  -2   3   3        869.74        822.97        26.34 o                         
  -1   3   3        978.10        933.46        68.26 o                         
   0   3   3        518.34        550.24        39.94 o                         
   1   3   3        985.14        957.45        21.63 o                         
   2   3   3        890.43        884.36        64.09 o                         
   3   3   3        589.46        587.04         7.25 o                         
   4   3   3        127.11        137.91         3.52 o                         
   5   3   3         30.01         31.18         2.25 o                         
   7   3   3          3.66          2.65         2.16 o                         
  -6   4   3         39.40         34.09         3.69 o                         
  -5   4   3        162.08        137.38         5.08 o                         
  -4   4   3         91.80         89.31         3.13 o                         
  -3   4   3         28.35         34.09         2.04 o                         
  -2   4   3        705.17        689.72        37.35 o                         
  -1   4   3         30.98         31.23         2.09 o                         
   0   4   3       6562.12       6025.14       190.98 o                         
   1   4   3         35.40         40.93         2.77 o                         
   2   4   3        698.64        699.64         8.65 o                         
   3   4   3         27.77         30.00         3.28 o                         
   4   4   3         92.77         97.25         3.11 o                         
   5   4   3        163.70        161.83         5.08 o                         
   6   4   3         40.07         36.38         4.01 o                         
   7   4   3          8.24          6.11         2.34 o                         
  -6   5   3          3.95          4.51         3.83 o                         
  -5   5   3         13.84         13.29         2.14 o                         
  -4   5   3         29.03         70.84        27.83 o                         
  -3   5   3         34.08         29.81         2.68 o                         
  -2   5   3        233.28        228.28         6.37 o                         
  -1   5   3        181.74        171.03         4.97 o                         
   0   5   3        289.38        323.92         6.40 o                         
   1   5   3        179.10        172.19         6.45 o                         
   2   5   3        230.26        253.54         9.68 o                         
   3   5   3         30.06         28.76         4.92 o                         
   4   5   3         29.14         29.64         2.16 o                         
   5   5   3         13.94         12.70         2.99 o                         
   6   5   3          3.84          5.39         2.29 o                         
  -6   6   3          2.71          3.31         2.30 o                         
  -5   6   3         18.02         16.23         3.35 o                         
  -4   6   3         45.76         71.27        24.07 o                         
  -3   6   3         68.43         65.93         4.27 o                         
  -2   6   3        194.29        190.27         3.48 o                         
  -1   6   3       2005.22       1926.43        92.54 o                         
   0   6   3         48.15         39.03         3.12 o                         
   1   6   3       2020.80       2214.24       154.95 o                         
   2   6   3        192.38        218.52        11.93 o                         
   3   6   3         68.57         59.28         6.07 o                         
   4   6   3         45.30         43.05         5.13 o                         
   5   6   3         19.08         24.79         3.00 o                         
   6   6   3          2.69          3.54         2.11 o                         
  -6   7   3          5.85          5.69         2.32 o                         
  -5   7   3         31.35         25.23         3.63 o                         
  -4   7   3         16.05         66.01        30.61 o                         
  -3   7   3        194.70        207.85        16.23 o                         
  -2   7   3        110.05         82.33        24.23 o                         
  -1   7   3          2.30          1.55         1.92 o                         
   0   7   3         85.73         77.71         5.55 o                         
   1   7   3          2.87          0.81         2.74 o                         
   2   7   3        111.69        109.23         3.36 o                         
   3   7   3        193.90        203.41        25.61 o                         
   4   7   3         15.23         17.90         2.38 o                         
   5   7   3         32.07         35.76         3.10 o                         
   6   7   3          5.87          7.19         2.28 o                         
  -5   8   3          8.38          7.34         2.68 o                         
  -4   8   3        110.53        106.66         8.81 o                         
  -3   8   3         58.36         59.71         2.51 o                         
  -2   8   3        304.45        334.49        21.38 o                         
  -1   8   3        114.31         93.12        15.95 o                         
   0   8   3        334.70        348.84        27.57 o                         
   1   8   3        112.07         87.68         4.76 o                         
   2   8   3        305.57        335.28         6.86 o                         
   3   8   3         58.89         65.40         6.47 o                         
   4   8   3        112.58        112.56         9.49 o                         
   5   8   3          8.45          8.70         2.22 o                         
  -5   9   3          3.43          3.39         2.46 o                         
  -3   9   3          2.18          3.09         2.52 o                         
  -2   9   3        179.34        169.14        16.59 o                         
  -1   9   3        146.49        144.42        11.69 o                         
   0   9   3        158.47        183.77        20.38 o                         
   1   9   3        147.52        169.41         5.64 o                         
   2   9   3        177.52        180.84         6.03 o                         
   3   9   3          2.44          6.58         2.43 o                         
   4   9   3         22.08         21.98         2.72 o                         
   5   9   3          3.43          2.89         2.47 o                         
  -4  10   3          1.77          1.61         2.88 o                         
  -3  10   3          3.52          4.02         2.83 o                         
  -2  10   3         33.67         37.73         4.49 o                         
  -1  10   3         58.46         56.77         5.37 o                         
   1  10   3         58.44         69.37         4.99 o                         
   2  10   3         35.06         38.34         3.42 o                         
   3  10   3          3.63          3.76         3.63 o                         
   4  10   3          1.82          2.74         2.77 o                         
  -4  11   3          1.04          2.56         2.93 o                         
  -2  11   3          7.34          5.72         4.11 o                         
  -1  11   3         50.20         47.13         5.47 o                         
   1  11   3         49.13         55.46         5.19 o                         
   2  11   3          7.35          7.23         3.08 o                         
   3  11   3          3.85          0.80         3.95 o                         
   4  11   3          1.05          1.41         2.99 o                         
  -3  12   3          4.67          5.47         3.36 o                         
  -2  12   3          5.85          5.99         3.24 o                         
  -1  12   3         30.78         27.75         6.10 o                         
   1  12   3         30.31         33.76         4.90 o                         
   2  12   3          5.80          5.08         3.02 o                         
   3  12   3          4.72          5.21         3.24 o                         
  -2  13   3         10.34          7.66         4.58 o                         
   1  13   3          4.89          6.49         5.51 o                         
   2  13   3         10.52         10.84         4.65 o                         
   0   0   4        241.43        281.91         6.26 o                         
   1   0   4        392.62        314.34        34.39 o                         
   2   0   4        668.19        604.90         8.08 o                         
   3   0   4       1803.56       1969.20        54.05 o                         
   4   0   4         68.31         67.68         2.89 o                         
   5   0   4          7.13         10.42         2.35 o                         
   6   0   4         10.79          6.76         2.86 o                         
   7   0   4          9.72          8.56         2.28 o                         
  -7   1   4          0.57          2.19         2.06 o                         
  -6   1   4         23.24         17.66         3.06 o                         
  -5   1   4        158.16        162.03         6.14 o                         
  -4   1   4        315.86        345.92        13.90 o                         
  -3   1   4        180.06        191.05         8.19 o                         
  -2   1   4       2117.46       1973.99        87.28 o                         
  -1   1   4       6039.18       5832.57        81.52 o                         
   0   1   4       6372.05       7334.10       357.77 o                         
   1   1   4       6108.20       6003.01        64.76 o                         
   2   1   4       2089.60       2017.52        17.68 o                         
   3   1   4        174.67        186.26         2.96 o                         
   4   1   4        320.04        339.31        11.40 o                         
   5   1   4        158.52        144.27        22.70 o                         
   6   1   4         23.59         20.97         3.11 o                         
   7   1   4          0.53         -1.75         3.13 o                         
  -7   2   4          0.42          2.72         2.16 o                         
  -6   2   4          0.44         -0.51         2.21 o                         
  -5   2   4         50.83         50.44         2.09 o                         
  -4   2   4         15.54         18.93         1.93 o                         
  -3   2   4         24.93         33.09         1.65 o                         
  -2   2   4       2435.50       2353.67        78.83 o                         
  -1   2   4       2914.37       2665.88        24.07 o                         
   0   2   4       2085.53       2368.99       144.09 o                         
   1   2   4       2934.41       2743.83        27.59 o                         
   2   2   4       2455.78       2324.39        54.33 o                         
   3   2   4         23.68         28.42         2.48 o                         
   4   2   4         16.29         24.26         3.76 o                         
   5   2   4         49.19         48.30         2.08 o                         
   6   2   4          0.45         -0.22         1.93 o                         
  -6   3   4         47.96         46.28         2.50 o                         
  -5   3   4        138.79        144.06         4.48 o                         
  -4   3   4        241.84        261.93         9.94 o                         
  -3   3   4       1372.49       1559.84       148.12 o                         
  -2   3   4        307.51        290.09        10.59 o                         
  -1   3   4       1907.82       1242.28       328.86 o                         
   0   3   4         23.65         30.88         2.40 o                         
   1   3   4       1906.16       1791.18        78.14 o                         
   2   3   4        301.52        306.89         8.41 o                         
   3   3   4       1382.20       1643.26       158.84 o                         
   4   3   4        240.21        255.14        13.09 o                         
   5   3   4        139.62        140.95         3.43 o                         
   6   3   4         47.55         46.93         3.74 o                         
   7   3   4          0.39          1.00         2.92 o                         
  -6   4   4          3.72          4.63         2.36 o                         
  -5   4   4         11.16         12.51         1.99 o                         
  -4   4   4        296.18        316.35        30.02 o                         
  -3   4   4        228.64        253.91        17.37 o                         
  -2   4   4        352.34        346.31        19.09 o                         
  -1   4   4        950.53        943.89        24.14 o                         
   0   4   4        519.51        570.00        47.91 o                         
   1   4   4        926.08        994.28        45.13 o                         
   2   4   4        353.97        361.05         5.41 o                         
   3   4   4        227.67        251.73         5.13 o                         
   4   4   4        295.49        308.27         4.92 o                         
   5   4   4         10.93         12.08         2.01 o                         
   6   4   4          3.80          5.34         2.00 o                         
  -6   5   4          2.97          0.25         2.74 o                         
  -5   5   4         99.87         99.19         7.19 o                         
  -4   5   4        230.77        239.67         5.76 o                         
  -3   5   4        125.24        124.27         2.72 o                         
  -2   5   4       1809.91       1809.11       110.84 o                         
  -1   5   4        731.44        700.64         7.56 o                         
   0   5   4        117.54        118.09        10.65 o                         
   1   5   4        733.90        705.60        19.58 o                         
   2   5   4       1823.24       2000.43       217.50 o                         
   3   5   4        123.36        128.42         5.87 o                         
   4   5   4        229.60        230.85        11.33 o                         
   5   5   4         99.31        102.59         4.62 o                         
   6   5   4          3.02          1.37         2.01 o                         
  -6   6   4          1.16         -0.18         2.72 o                         
  -5   6   4         92.20         66.14         4.94 o                         
  -4   6   4         15.79         19.23         2.35 o                         
  -3   6   4        129.14        114.47         9.98 o                         
  -2   6   4        225.43        219.08         7.36 o                         
  -1   6   4         51.65         52.90         2.95 o                         
   0   6   4         86.58        105.33         8.53 o                         
   1   6   4         51.30         56.35         4.01 o                         
   2   6   4        222.77        226.13        38.06 o                         
   3   6   4        131.44        139.05         5.31 o                         
   4   6   4         16.38         20.40         2.36 o                         
   5   6   4         92.18         96.10         6.70 o                         
   6   6   4          1.03          1.94         2.24 o                         
  -6   7   4         11.25          7.40         2.73 o                         
  -5   7   4         25.32         25.43         6.32 o                         
  -4   7   4         56.00         52.22         2.76 o                         
  -3   7   4        208.21        214.76         4.75 o                         
  -2   7   4        353.30        352.25        51.34 o                         
  -1   7   4         27.94         28.33         2.31 o                         
   0   7   4        174.03        195.98        12.34 o                         
   1   7   4         28.10         26.16         2.68 o                         
   2   7   4        356.92        421.89        15.19 o                         
   3   7   4        207.41        212.86        16.69 o                         
   4   7   4         54.03         52.88         4.00 o                         
   5   7   4         24.81         29.27         2.52 o                         
   6   7   4         11.48         14.69         2.73 o                         
  -5   8   4          1.20          1.80         2.01 o                         
  -4   8   4         58.75         62.06         9.91 o                         
  -3   8   4         65.26         67.08         3.26 o                         
  -2   8   4         82.85         68.98         2.71 o                         
  -1   8   4         11.04          8.30         1.97 o                         
   0   8   4         97.15        106.09         9.90 o                         
   1   8   4         12.78         13.62         3.05 o                         
   2   8   4         82.81         93.07         4.46 o                         
   3   8   4         65.48         76.70         5.44 o                         
   4   8   4         57.75         60.51         4.90 o                         
   5   8   4          1.19          3.02         2.09 o                         
  -5   9   4          1.94          2.21         2.44 o                         
  -4   9   4         11.24         13.74         2.90 o                         
  -3   9   4         74.04         68.82         2.77 o                         
  -2   9   4        169.26        168.30         4.04 o                         
  -1   9   4        186.78        197.20         8.72 o                         
   0   9   4         33.41         37.30         2.77 o                         
   1   9   4        190.32        222.13         6.18 o                         
   2   9   4        170.68        170.49         5.05 o                         
   3   9   4         71.64         73.94         3.79 o                         
   4   9   4         11.47         13.72         2.19 o                         
   5   9   4          2.08          2.67         2.55 o                         
  -4  10   4         34.89         37.10         3.60 o                         
  -3  10   4         21.68         23.26         3.36 o                         
  -2  10   4         99.84         94.54         4.80 o                         
  -1  10   4         90.29         92.14         5.96 o                         
   1  10   4         88.40        113.17         5.58 o                         
   2  10   4        102.16         92.48         5.15 o                         
   3  10   4         22.18         26.21         3.01 o                         
   4  10   4         34.75         39.22         3.45 o                         
  -4  11   4         12.69         10.97         3.26 o                         
  -2  11   4          1.44          2.24         2.70 o                         
  -1  11   4         66.35         62.37         5.06 o                         
   1  11   4         64.46         88.62         5.44 o                         
   2  11   4          1.37          2.33         3.76 o                         
   3  11   4         11.71         10.52         3.15 o                         
   4  11   4         12.59          9.07         3.45 o                         
  -3  12   4         45.47         39.65         4.45 o                         
  -2  12   4          3.06          3.97         4.17 o                         
  -1  12   4         16.47         11.18         4.81 o                         
   1  12   4         16.63         22.25         4.63 o                         
   2  12   4          3.17          4.15         4.13 o                         
   3  12   4         45.13         47.50         4.29 o                         
  -2  13   4          0.76          1.16         4.36 o                         
   1  13   4         18.62         19.84         5.13 o                         
   2  13   4          0.84          4.96         4.31 o                         
   1   0   5      12459.93      14267.46      1943.80 o                         
   2   0   5         97.93         97.53         9.31 o                         
   3   0   5         17.07         13.09         1.63 o                         
   4   0   5        476.58        440.10         6.68 o                         
   5   0   5          0.43          0.59         1.42 o                         
   6   0   5         37.69         41.57         2.35 o                         
   7   0   5          0.53          2.32         2.11 o                         
  -7   1   5          3.25          4.30         2.15 o                         
  -6   1   5          6.79          6.67         2.92 o                         
  -5   1   5         41.00         39.62         5.34 o                         
  -4   1   5        157.52        174.96        11.35 o                         
  -3   1   5        772.17        829.40        32.42 o                         
  -2   1   5       1142.81       1069.12        45.74 o                         
  -1   1   5       6505.54       6407.37        24.45 o                         
   0   1   5       3220.87       3162.00        40.30 o                         
   1   1   5       6487.80       6072.25       131.10 o                         
   2   1   5       1125.44       1081.23         8.20 o                         
   3   1   5        770.94        844.07        15.33 o                         
   4   1   5        159.32        195.23        16.35 o                         
   5   1   5         40.18        105.00        43.32 o                         
   6   1   5          7.26         11.18         3.08 o                         
   7   1   5          3.31         -0.59         3.17 o                         
  -7   2   5          0.90         -1.27         2.99 o                         
  -6   2   5          2.91          3.57         1.94 o                         
  -5   2   5         10.08          7.75         2.20 o                         
  -4   2   5         18.75         18.52         1.84 o                         
  -3   2   5        301.72        350.07        10.62 o                         
  -2   2   5         26.35         25.08         2.19 o                         
  -1   2   5       1328.11       1476.53       156.04 o                         
   0   2   5      10562.83      11519.42       737.12 o                         
   1   2   5       1350.96       1379.73        11.15 o                         
   2   2   5         28.05         26.17         2.23 o                         
   3   2   5        288.31        307.11        10.91 o                         
   4   2   5         18.44         19.19         3.97 o                         
   5   2   5         10.29         16.13         4.97 o                         
  -6   3   5          0.60          2.03         2.75 o                         
  -5   3   5         13.24         14.33         1.66 o                         
  -4   3   5         16.44         18.26         1.57 o                         
  -3   3   5        382.66        424.13        24.39 o                         
  -2   3   5       1284.41       1296.40        28.94 o                         
  -1   3   5        246.18        219.80         4.70 o                         
   0   3   5        809.04        737.13         9.02 o                         
   1   3   5        264.86        257.14         7.24 o                         
   2   3   5       1280.92       1374.37        28.09 o                         
   3   3   5        383.16        401.91        38.48 o                         
   4   3   5         16.33         17.49         1.62 o                         
   5   3   5         14.36         14.50         1.68 o                         
   6   3   5          0.62          3.13         2.84 o                         
   7   3   5          1.63          3.04         2.99 o                         
  -6   4   5          2.86          3.76         1.82 o                         
  -5   4   5         40.27         38.05         6.17 o                         
  -4   4   5         48.81         41.66         3.89 o                         
  -3   4   5        264.49        244.74        12.42 o                         
  -2   4   5        129.05        128.93         8.28 o                         
  -1   4   5        164.85        173.36         4.65 o                         
   0   4   5        215.94        190.16         4.55 o                         
   1   4   5        164.92        168.40         8.90 o                         
   2   4   5        133.81        135.14         9.42 o                         
   3   4   5        266.27        259.32         4.25 o                         
   4   4   5         47.25         42.30         1.99 o                         
   5   4   5         39.43         38.82         2.60 o                         
   6   4   5          2.91          4.31         1.99 o                         
  -6   5   5          0.67          3.09         1.97 o                         
  -5   5   5          2.86          4.10         1.64 o                         
  -4   5   5         30.31         33.63         3.37 o                         
  -3   5   5        106.43        109.73         6.95 o                         
  -2   5   5          3.79          7.50         1.55 o                         
  -1   5   5        174.61        177.49        19.43 o                         
   0   5   5       2160.76       2147.74       228.77 o                         
   1   5   5        169.95        179.87         7.31 o                         
   2   5   5          3.00          5.53         1.87 o                         
   3   5   5        106.00        118.80         2.72 o                         
   4   5   5         28.68         31.79         2.40 o                         
   5   5   5          2.85          5.22         2.20 o                         
   6   5   5          0.78          2.06         2.07 o                         
  -6   6   5          0.13         -0.59         2.72 o                         
  -5   6   5         18.48         13.17         4.19 o                         
  -4   6   5         38.64         36.91         2.64 o                         
  -3   6   5        106.30         90.87         6.15 o                         
  -2   6   5        277.17        281.11         4.70 o                         
  -1   6   5        148.21        143.45        14.48 o                         
   0   6   5        644.06        605.37        28.94 o                         
   1   6   5        149.13        153.46         4.40 o                         
   2   6   5        286.82        334.74        14.90 o                         
   3   6   5        105.81        111.45         3.06 o                         
   4   6   5         36.21         39.90         2.96 o                         
   5   6   5         18.47         14.92         3.38 o                         
   6   6   5          0.13          2.79         2.06 o                         
  -6   7   5          3.59          4.58         3.33 o                         
  -5   7   5          5.57          6.19         2.36 o                         
  -4   7   5         59.75         58.97         6.09 o                         
  -3   7   5         90.82         89.73         5.93 o                         
  -2   7   5         42.26         39.42         2.28 o                         
  -1   7   5          1.65          2.15         2.24 o                         
   0   7   5        600.96        576.23        49.18 o                         
   1   7   5          1.83          4.11         2.24 o                         
   2   7   5         43.27         42.39         2.98 o                         
   3   7   5         89.58         93.53         7.64 o                         
   4   7   5         60.46         65.53         4.55 o                         
   5   7   5          5.98          7.02         2.11 o                         
   6   7   5          3.45          2.88         3.33 o                         
  -5   8   5          6.49          6.02         1.86 o                         
  -4   8   5         13.84         15.62         3.05 o                         
  -3   8   5        226.88        216.93         8.99 o                         
  -2   8   5         25.14         28.12         2.58 o                         
  -1   8   5          8.06          9.78         2.63 o                         
   0   8   5         72.46         74.42         7.71 o                         
   1   8   5          9.46         11.70         2.70 o                         
   2   8   5         25.33         31.47         3.08 o                         
   3   8   5        226.80        252.16        20.77 o                         
   4   8   5         14.36         16.73         4.42 o                         
   5   8   5          6.71          5.44         2.14 o                         
  -5   9   5          3.15          1.27         4.06 o                         
  -4   9   5          7.74          3.60         2.86 o                         
  -3   9   5          7.55          7.40         1.98 o                         
  -2   9   5         63.20         66.77         2.93 o                         
  -1   9   5        437.90        355.57        62.72 o                         
   0   9   5          5.26          5.44         1.74 o                         
   1   9   5        431.18        503.40        71.25 o                         
   2   9   5         62.35         62.09         3.83 o                         
   3   9   5          7.48          6.96         2.73 o                         
   4   9   5          8.01          7.29         2.03 o                         
   5   9   5          3.10          5.28         4.24 o                         
  -4  10   5          8.49          5.10         3.01 o                         
  -3  10   5          7.14          6.33         3.95 o                         
  -2  10   5        126.89        139.34         4.12 o                         
  -1  10   5          6.70          6.36         2.47 o                         
   0  10   5         54.50         56.59         6.07 o                         
   1  10   5          7.07          9.05         2.86 o                         
   2  10   5        128.64        139.15         5.08 o                         
   3  10   5          6.82          5.97         2.67 o                         
  -4  11   5          0.95          2.33         3.01 o                         
  -3  11   5         13.28          9.75         3.40 o                         
  -2  11   5         10.60         11.25         4.22 o                         
  -1  11   5         13.85         13.92         4.26 o                         
   1  11   5         14.08         16.73         4.04 o                         
   2  11   5          9.95          8.60         3.06 o                         
   3  11   5         13.53         14.33         3.15 o                         
   4  11   5          1.02          3.24         2.95 o                         
  -2  12   5         10.84         11.09         4.54 o                         
  -1  12   5          0.40          0.43         4.01 o                         
   1  12   5          0.48          0.57         3.85 o                         
   2  12   5         11.38         11.90         4.08 o                         
   3  12   5          7.87          6.78         3.36 o                         
  -1  13   5         12.35          6.82         5.08 o                         
   1  13   5         11.95         15.49         4.70 o                         
   0   0   6         66.70         68.00         2.82 o                         
   1   0   6      12067.66      11605.76        93.28 o                         
   2   0   6       3002.49       2000.65       711.95 o                         
   3   0   6        230.64        264.95         9.96 o                         
   4   0   6          1.03          3.29         1.57 o                         
   5   0   6          0.05          1.85         1.43 o                         
   6   0   6         16.97         21.12         1.78 o                         
   7   0   6          1.04          1.23         2.18 o                         
  -7   1   6          3.36          4.88         3.02 o                         
  -6   1   6         36.80         28.37         3.20 o                         
  -5   1   6         28.21         28.68         2.92 o                         
  -4   1   6         60.04         59.31         2.00 o                         
  -3   1   6         77.66         80.23         7.81 o                         
  -2   1   6        102.53         84.52         7.83 o                         
  -1   1   6       2653.49       2550.10        85.72 o                         
   0   1   6        989.92       1082.41        53.75 o                         
   1   1   6       2642.73       2510.72        14.39 o                         
   2   1   6         96.93         73.85         2.70 o                         
   3   1   6         81.61         89.17         3.61 o                         
   4   1   6         56.77         62.10         1.98 o                         
   5   1   6         27.66         25.98         1.72 o                         
   6   1   6         36.72         37.04         2.55 o                         
  -7   2   6          6.22          2.77         3.29 o                         
  -6   2   6         16.71         19.68         2.21 o                         
  -5   2   6         25.21         25.19         2.37 o                         
  -4   2   6        292.42        293.55        14.27 o                         
  -3   2   6        384.41        371.73        13.04 o                         
  -2   2   6        426.69        389.47         6.04 o                         
  -1   2   6       1276.42       1055.95        27.25 o                         
   0   2   6        793.02        695.34        17.97 o                         
   1   2   6       1311.42       1073.82        10.27 o                         
   2   2   6        418.02        378.95        12.81 o                         
   3   2   6        387.43        380.95         4.64 o                         
   4   2   6        289.74        308.94         7.95 o                         
   5   2   6         26.75         23.75         1.76 o                         
   6   2   6         16.92         19.95         3.31 o                         
  -7   3   6          2.51          3.63         3.15 o                         
  -6   3   6          2.68          0.68         2.68 o                         
  -5   3   6          3.17          3.96         2.35 o                         
  -4   3   6         13.52         13.62         2.11 o                         
  -3   3   6         43.89         43.72         2.12 o                         
  -2   3   6        550.81        553.54         6.42 o                         
  -1   3   6         57.90         39.98         8.74 o                         
   0   3   6       1719.61       1616.70        46.96 o                         
   1   3   6         60.41         56.77         2.20 o                         
   2   3   6        557.10        571.68         6.23 o                         
   3   3   6         42.12         38.39         2.15 o                         
   4   3   6         13.17         16.61         1.69 o                         
   5   3   6          3.30          5.10         1.70 o                         
   6   3   6          2.61          4.10         1.93 o                         
   7   3   6          2.45          1.75         3.22 o                         
  -6   4   6         15.95         14.95         1.77 o                         
  -5   4   6        159.56        137.96        10.12 o                         
  -4   4   6        177.63        166.20         8.03 o                         
  -3   4   6         68.25         63.83         2.31 o                         
  -2   4   6        203.85        198.94        11.16 o                         
  -1   4   6       1094.64       1015.94        44.07 o                         
   0   4   6        101.78         82.29         5.63 o                         
   1   4   6       1070.23       1043.12        18.95 o                         
   2   4   6        204.31        222.07        23.81 o                         
   3   4   6         67.32         65.73         2.75 o                         
   4   4   6        178.97        191.23        13.59 o                         
   5   4   6        160.97        182.46        12.72 o                         
   6   4   6         15.69         14.94         3.04 o                         
  -6   5   6          2.19          3.17         4.04 o                         
  -5   5   6         63.84         62.27         7.56 o                         
  -4   5   6          1.39          3.54         1.56 o                         
  -3   5   6         35.44         35.47         2.02 o                         
  -2   5   6        205.19        189.56         7.87 o                         
  -1   5   6        676.94        554.80         8.57 o                         
   0   5   6        211.80        257.64         7.81 o                         
   1   5   6        674.31        684.44        35.54 o                         
   2   5   6        211.56        212.04         4.08 o                         
   3   5   6         34.18         34.00         2.07 o                         
   4   5   6          1.05          2.28         1.57 o                         
   5   5   6         63.37         64.66         2.66 o                         
   6   5   6          2.17          2.90         2.90 o                         
  -6   6   6          1.04          1.08         2.44 o                         
  -5   6   6         38.34         32.11         4.65 o                         
  -4   6   6         65.59         63.73         2.24 o                         
  -3   6   6        251.82        251.37        11.12 o                         
  -2   6   6        263.86        257.61        16.99 o                         
  -1   6   6        134.10        135.84         8.41 o                         
   0   6   6        576.62        612.54        74.48 o                         
   1   6   6        131.01        140.14         3.25 o                         
   2   6   6        258.84        267.65         6.08 o                         
   3   6   6        247.58        285.02        16.40 o                         
   4   6   6         67.47         74.08         2.97 o                         
   5   6   6         38.26         36.91         4.71 o                         
   6   6   6          1.12          1.17         1.95 o                         
  -6   7   6          6.83          3.60         3.24 o                         
  -5   7   6          0.39          0.84         2.25 o                         
  -4   7   6         29.14         29.05         3.00 o                         
  -3   7   6          5.25          8.40         1.70 o                         
  -2   7   6        232.58        223.18         9.86 o                         
  -1   7   6        108.88        108.72        10.34 o                         
   0   7   6        129.48        144.91        11.07 o                         
   1   7   6        113.24        122.05         7.50 o                         
   2   7   6        227.27        232.09        23.05 o                         
   3   7   6          4.89          8.38         2.13 o                         
   4   7   6         30.02         30.89         2.61 o                         
   5   7   6          0.42          2.63         4.15 o                         
   6   7   6          6.82          4.69         4.83 o                         
  -5   8   6         12.24         11.36         1.98 o                         
  -4   8   6         18.76         18.99         1.93 o                         
  -3   8   6         67.43         59.40         2.72 o                         
  -2   8   6        214.92        199.15        12.77 o                         
  -1   8   6        159.50        151.50        10.02 o                         
   0   8   6          0.60          3.25         1.69 o                         
   1   8   6        156.39        156.69         4.35 o                         
   2   8   6        215.40        214.26         4.82 o                         
   3   8   6         67.93         76.99         3.08 o                         
   4   8   6         19.03         17.29         2.41 o                         
   5   8   6         12.55         10.82         2.25 o                         
  -5   9   6          4.78          4.33         4.31 o                         
  -4   9   6          6.09          5.92         2.97 o                         
  -3   9   6         20.68         23.37         2.44 o                         
  -2   9   6          1.19          3.21         2.74 o                         
  -1   9   6        170.19        163.59         8.59 o                         
   0   9   6        213.83        207.65        14.16 o                         
   1   9   6        166.88        169.38        11.52 o                         
   2   9   6          1.34          4.03         2.81 o                         
   3   9   6         20.61         24.39         2.35 o                         
   4   9   6          5.96          6.27         2.01 o                         
   5   9   6          4.92          3.42         4.38 o                         
  -4  10   6         52.35         46.55         2.81 o                         
  -3  10   6         27.99         24.19         3.52 o                         
  -2  10   6          8.01         10.62         2.53 o                         
  -1  10   6         45.45         43.27         4.66 o                         
   0  10   6         60.64         57.55         7.15 o                         
   1  10   6         43.23         48.75         4.58 o                         
   2  10   6          7.84         10.95         2.88 o                         
   3  10   6         27.71         33.88         4.08 o                         
   4  10   6         52.69         38.26         7.16 o                         
  -4  11   6          8.65          6.03         3.33 o                         
  -3  11   6         10.25          6.99         3.38 o                         
  -2  11   6         16.92         15.50         3.17 o                         
  -1  11   6         17.26         16.07         2.75 o                         
   1  11   6         17.82         20.64         3.36 o                         
   2  11   6         16.22         20.47         4.20 o                         
   3  11   6         10.24         11.02         3.15 o                         
   4  11   6          8.81          7.75         3.24 o                         
  -2  12   6          3.57          2.79         3.24 o                         
  -1  12   6          3.73          2.65         4.33 o                         
   1  12   6          3.67          7.44         4.10 o                         
   2  12   6          3.59          3.06         2.92 o                         
   3  12   6          8.98          7.26         3.09 o                         
  -1  13   6          5.18          2.24         4.50 o                         
   1  13   6          5.04          4.22         4.38 o                         
   1   0   7        392.80        269.18        89.74 o                         
   2   0   7       1066.33       1082.98       135.78 o                         
   3   0   7        187.86        175.49         3.56 o                         
   4   0   7        104.30        104.41         8.76 o                         
   5   0   7         81.90         78.75         4.62 o                         
   6   0   7          1.47          1.68         2.00 o                         
   7   0   7         16.80         10.72         3.52 o                         
  -7   1   7          1.05          1.74         3.04 o                         
  -6   1   7          9.60         13.22         4.08 o                         
  -5   1   7         39.03         37.32         3.22 o                         
  -4   1   7        100.28         84.18         8.90 o                         
  -3   1   7        324.54        348.53        17.55 o                         
  -2   1   7        418.54        397.13        24.46 o                         
  -1   1   7       6412.31       6642.93       444.13 o                         
   0   1   7        535.30        575.32        28.50 o                         
   1   1   7       6423.80       6095.70        63.05 o                         
   2   1   7        427.54        406.03         5.22 o                         
   3   1   7        322.55        330.15         4.35 o                         
   4   1   7         99.44         99.42         4.25 o                         
   5   1   7         40.17         40.80         2.63 o                         
   6   1   7          9.62          7.53         2.07 o                         
  -7   2   7          4.52          5.90         3.15 o                         
  -6   2   7          0.06         -1.04         2.34 o                         
  -5   2   7         20.68         21.23         2.09 o                         
  -4   2   7         47.82         47.89         4.67 o                         
  -3   2   7        475.76        450.56        13.29 o                         
  -2   2   7        130.62        119.41         3.21 o                         
  -1   2   7       2430.16       2341.70        75.20 o                         
   0   2   7          1.61          4.16         1.31 o                         
   1   2   7       2459.98       2372.17        29.49 o                         
   2   2   7        124.34        111.28         6.55 o                         
   3   2   7        468.76        480.26         5.00 o                         
   4   2   7         48.23         55.03         2.18 o                         
   5   2   7         20.99         24.02         2.05 o                         
   6   2   7          0.04          0.74         2.02 o                         
  -7   3   7          3.32          2.97         2.24 o                         
  -6   3   7          5.43          4.36         1.99 o                         
  -5   3   7         36.84         33.85         2.24 o                         
  -4   3   7        433.03        407.32        26.22 o                         
  -3   3   7        222.36        220.37        14.15 o                         
  -2   3   7       1047.73        935.27         7.52 o                         
  -1   3   7        521.46        500.27         8.84 o                         
   0   3   7         18.08         19.55         3.15 o                         
   1   3   7        507.93        505.28        10.34 o                         
   2   3   7       1053.05       1070.03         8.10 o                         
   3   3   7        223.39        225.94         3.69 o                         
   4   3   7        436.41        470.15        13.96 o                         
   5   3   7         36.50         42.17         4.12 o                         
   6   3   7          5.43          7.93         1.69 o                         
   7   3   7          3.26          1.57         3.06 o                         
  -6   4   7          2.22          1.44         2.07 o                         
  -5   4   7         23.89         22.84         2.50 o                         
  -4   4   7        193.59        201.25        14.71 o                         
  -3   4   7        490.42        485.38        23.96 o                         
  -2   4   7        618.55        580.30        25.31 o                         
  -1   4   7        340.31        327.75        13.28 o                         
   0   4   7        417.41        413.15        35.82 o                         
   1   4   7        330.37        362.34        22.87 o                         
   2   4   7        621.16        676.66        43.43 o                         
   3   4   7        495.30        530.80        26.46 o                         
   4   4   7        192.35        209.99         6.75 o                         
   5   4   7         23.19         24.98         1.82 o                         
   6   4   7          2.33          3.81         2.88 o                         
  -6   5   7          5.42          6.24         2.18 o                         
  -5   5   7         37.89         39.72         2.01 o                         
  -4   5   7         56.16         49.19         5.64 o                         
  -3   5   7        407.35        400.52        22.64 o                         
  -2   5   7        381.72        385.37        17.70 o                         
  -1   5   7       1232.54       1221.53        12.26 o                         
   0   5   7       1158.16        899.88       167.59 o                         
   1   5   7       1242.83       1328.42        35.60 o                         
   2   5   7        380.43        392.94         5.21 o                         
   3   5   7        410.94        451.89        57.89 o                         
   4   5   7         54.38         65.47         6.17 o                         
   5   5   7         37.28         41.45         2.15 o                         
  -6   6   7          3.34          2.39         2.10 o                         
  -5   6   7         17.73         14.37         3.31 o                         
  -4   6   7         69.85         64.45        13.77 o                         
  -3   6   7         40.81         35.70         3.27 o                         
  -2   6   7        109.94        111.56         2.97 o                         
  -1   6   7         56.76         53.02         3.88 o                         
   0   6   7        400.79        417.90        45.98 o                         
   1   6   7         52.46         51.77         2.16 o                         
   2   6   7        114.50        124.73         2.88 o                         
   3   6   7         41.18         41.35         3.18 o                         
   4   6   7         69.64         78.87         2.38 o                         
   5   6   7         17.66         18.76         2.16 o                         
   6   6   7          3.32          3.05         2.34 o                         
  -6   7   7          2.11          5.63         4.15 o                         
  -5   7   7          5.94          4.49         2.59 o                         
  -4   7   7          2.22          3.10         1.99 o                         
  -3   7   7         82.63         93.25         5.23 o                         
  -2   7   7        301.36        300.47         4.73 o                         
  -1   7   7        232.79        217.49        10.94 o                         
   0   7   7        113.89        102.74        10.60 o                         
   1   7   7        234.31        241.08        11.71 o                         
   2   7   7        303.98        319.54         8.25 o                         
   3   7   7         85.04        117.99         7.33 o                         
   4   7   7          2.18          4.72         1.97 o                         
   5   7   7          5.69          6.49         3.08 o                         
   6   7   7          2.06          4.10         4.53 o                         
  -5   8   7          2.97          1.07         2.15 o                         
  -4   8   7         32.08         27.83         2.28 o                         
  -3   8   7         27.62         25.86         2.92 o                         
  -2   8   7         92.11         93.96         3.11 o                         
  -1   8   7        287.05        256.32         8.04 o                         
   0   8   7         31.49         30.82         2.04 o                         
   1   8   7        287.18        295.92        36.85 o                         
   2   8   7         94.80         92.62         3.14 o                         
   3   8   7         26.14         30.01         2.15 o                         
   4   8   7         31.73         34.93         2.58 o                         
   5   8   7          2.97          3.54         4.45 o                         
  -5   9   7          2.19          1.43         4.40 o                         
  -4   9   7         20.10         14.33         3.43 o                         
  -3   9   7         64.12         59.26         3.97 o                         
  -2   9   7        187.14        185.94        12.35 o                         
  -1   9   7        123.65        126.91         4.34 o                         
   0   9   7        247.49        243.07        21.21 o                         
   1   9   7        120.13        143.24        20.90 o                         
   2   9   7        190.77        206.03        13.75 o                         
   3   9   7         63.70         64.91         2.80 o                         
   4   9   7         20.32         21.49         2.28 o                         
   5   9   7          2.19          3.14         2.42 o                         
  -4  10   7          0.27          1.25         2.19 o                         
  -3  10   7         49.78         49.09         3.62 o                         
  -2  10   7         45.26         47.23         3.06 o                         
  -1  10   7          4.60          4.91         2.32 o                         
   0  10   7         54.32         47.84         3.78 o                         
   1  10   7          3.91          4.33         2.85 o                         
   2  10   7         44.70         55.03         4.45 o                         
   3  10   7         49.46         56.34         3.65 o                         
   4  10   7          0.26          1.33         3.55 o                         
  -4  11   7          1.17          1.99         3.15 o                         
  -3  11   7         41.66         39.00         3.20 o                         
  -2  11   7          0.33          0.32         2.20 o                         
  -1  11   7          2.78          2.43         2.81 o                         
   0  11   7          0.94          1.86         4.13 o                         
   1  11   7          2.96          3.85         2.63 o                         
   2  11   7          0.32          2.88         3.81 o                         
   3  11   7         42.45         56.34         4.78 o                         
   4  11   7          1.13          3.33         2.93 o                         
  -3  12   7          4.61          4.44         3.52 o                         
  -2  12   7         20.62         16.53         4.74 o                         
  -1  12   7         22.13         16.56         3.86 o                         
   1  12   7         22.21         20.91         3.70 o                         
   2  12   7         21.09         19.45         3.60 o                         
   3  12   7          4.70          4.20         4.31 o                         
  -1  13   7         11.34          4.57         4.08 o                         
   1  13   7         11.28         10.47         3.67 o                         
   0   0   8        111.08        104.60         3.16 o                         
   1   0   8       3981.62       3637.08        15.88 o                         
   2   0   8          4.83          9.16         1.93 o                         
   3   0   8        445.94        489.06        53.08 o                         
   4   0   8          1.73          1.45         1.64 o                         
   5   0   8         39.72         34.72         2.16 o                         
   6   0   8          6.55          7.83         2.83 o                         
   7   0   8          5.51          6.08         2.25 o                         
  -7   1   8         10.51          9.18         3.31 o                         
  -6   1   8         11.98         12.34         2.10 o                         
  -5   1   8         11.87         14.21         2.22 o                         
  -4   1   8         34.48         28.32         2.22 o                         
  -3   1   8        367.39        392.51        27.53 o                         
  -2   1   8       1511.96       1439.55        58.13 o                         
  -1   1   8       1644.33       1498.97        31.78 o                         
   0   1   8        682.93        696.08        29.07 o                         
   1   1   8       1674.28       1493.69        38.75 o                         
   2   1   8       1517.81       1461.94        28.60 o                         
   3   1   8        368.33        356.74         4.53 o                         
   4   1   8         35.33         31.54         2.30 o                         
   5   1   8         10.98         11.16         1.61 o                         
   6   1   8         11.91         14.88         2.97 o                         
  -7   2   8          9.69          6.36         2.40 o                         
  -6   2   8          8.50         12.10         2.13 o                         
  -5   2   8          3.53          3.00         2.17 o                         
  -4   2   8         54.74         53.71         4.47 o                         
  -3   2   8         39.84         40.63         2.09 o                         
  -2   2   8         27.95         25.02         1.90 o                         
  -1   2   8       1044.57        915.90        18.11 o                         
   0   2   8       1015.92        995.15        55.81 o                         
   1   2   8       1045.61        942.89        12.61 o                         
   2   2   8         26.84         39.17        10.63 o                         
   3   2   8         40.08         45.63         2.65 o                         
   4   2   8         54.58         63.01         2.05 o                         
   5   2   8          3.68          5.11         2.10 o                         
   6   2   8          8.50         10.86         2.16 o                         
  -6   3   8          4.53          3.77         2.95 o                         
  -5   3   8         15.04         13.54         2.15 o                         
  -4   3   8         84.31         86.25         7.39 o                         
  -3   3   8         62.52         59.78         2.50 o                         
  -2   3   8        258.74        258.55         6.43 o                         
  -1   3   8        831.03        832.46        10.96 o                         
   0   3   8         13.96         14.60         1.57 o                         
   1   3   8        834.53        859.56         6.23 o                         
   2   3   8        265.57        261.49         4.04 o                         
   3   3   8         62.75         64.13         2.59 o                         
   4   3   8         85.02         88.00         2.40 o                         
   5   3   8         15.31         19.29         4.51 o                         
   6   3   8          4.76          6.80         1.69 o                         
  -6   4   8          7.26          8.69         3.08 o                         
  -5   4   8         32.73         30.63         4.95 o                         
  -4   4   8         16.63         16.98         1.80 o                         
  -3   4   8         52.31         53.83         4.65 o                         
  -2   4   8        168.87        120.89        37.74 o                         
  -1   4   8        195.30        193.28         4.02 o                         
   0   4   8        997.41        977.79        14.86 o                         
   1   4   8        194.91        193.06         4.24 o                         
   2   4   8        161.85        177.40         9.11 o                         
   3   4   8         52.10         55.44         2.45 o                         
   4   4   8         15.11         16.09         1.80 o                         
   5   4   8         33.09         30.35         2.16 o                         
   6   4   8          7.29          7.35         2.11 o                         
  -6   5   8         13.84         10.57         2.31 o                         
  -5   5   8         13.28         12.74         2.06 o                         
  -4   5   8         29.65         20.34         2.84 o                         
  -3   5   8         36.79         41.83         2.74 o                         
  -2   5   8         60.54         64.73         2.53 o                         
  -1   5   8        907.79        821.88        10.13 o                         
   0   5   8         79.88         75.07         2.78 o                         
   1   5   8        923.48        933.58        58.31 o                         
   2   5   8         59.87         74.05         2.51 o                         
   3   5   8         36.51         47.77         5.06 o                         
   4   5   8         29.46         25.89         1.82 o                         
   5   5   8         13.57         16.27         1.90 o                         
  -6   6   8          6.48          7.76         3.11 o                         
  -5   6   8          4.84          5.10         3.88 o                         
  -4   6   8         11.14          8.58         1.98 o                         
  -3   6   8        249.38        252.36         9.49 o                         
  -2   6   8        110.70        123.48         8.30 o                         
  -1   6   8        157.84        136.63         4.39 o                         
   0   6   8        341.28        350.80        39.31 o                         
   1   6   8        151.17        169.96        13.54 o                         
   2   6   8        108.86        124.21         7.77 o                         
   3   6   8        240.25        259.97        11.14 o                         
   4   6   8         11.01          9.49         1.95 o                         
   5   6   8          5.04          4.20         1.77 o                         
   6   6   8          6.53          8.68         2.40 o                         
  -6   7   8          1.58          2.48         1.79 o                         
  -5   7   8          7.13          7.01         4.11 o                         
  -4   7   8         14.65         10.04         2.48 o                         
  -3   7   8         16.16         18.99         2.01 o                         
  -2   7   8         94.19        100.14         3.23 o                         
  -1   7   8        451.28        427.50        24.98 o                         
   0   7   8        461.42        466.63        47.74 o                         
   1   7   8        453.66        414.55        11.75 o                         
   2   7   8         96.44        122.51         6.82 o                         
   3   7   8         16.25         21.16         2.29 o                         
   4   7   8         14.65         15.65         2.68 o                         
   5   7   8          7.21         10.82         4.38 o                         
   6   7   8          1.69          2.50         3.06 o                         
  -5   8   8          2.29          1.91         2.47 o                         
  -4   8   8         13.39         10.12         2.03 o                         
  -3   8   8         16.71         15.01         2.14 o                         
  -2   8   8        325.12        318.99        14.12 o                         
  -1   8   8          4.76          3.47         2.07 o                         
   0   8   8          1.22          1.01         1.42 o                         
   1   8   8          4.63          4.26         1.58 o                         
   2   8   8        326.00        363.85         9.83 o                         
   3   8   8         17.24         17.86         1.88 o                         
   4   8   8         14.20         13.16         1.66 o                         
   5   8   8          2.18          3.83         4.36 o                         
  -5   9   8         11.36          6.73         3.24 o                         
  -4   9   8          9.68          9.57         2.19 o                         
  -3   9   8         23.49         19.68         3.31 o                         
  -2   9   8         46.05         50.28         2.91 o                         
  -1   9   8         59.56         63.95         3.59 o                         
   0   9   8        846.36        728.30        53.68 o                         
   1   9   8         60.58         67.21         6.09 o                         
   2   9   8         47.64         55.20         3.02 o                         
   3   9   8         23.49         23.43         2.68 o                         
   4   9   8         10.01         12.10         2.18 o                         
   5   9   8         11.38         16.42         6.15 o                         
  -4  10   8          3.50          2.98         2.22 o                         
  -3  10   8         80.42         73.78         3.09 o                         
  -2  10   8         11.84         11.35         2.33 o                         
  -1  10   8          5.27          5.00         2.21 o                         
   0  10   8         36.75         35.92         4.96 o                         
   1  10   8          4.71          4.89         2.86 o                         
   2  10   8         11.44         11.08         2.27 o                         
   3  10   8         81.26         76.09         5.88 o                         
   4  10   8          3.39          5.42         2.18 o                         
  -3  11   8          5.26          7.06         2.38 o                         
  -2  11   8         29.63         27.34         3.53 o                         
  -1  11   8         14.95         15.93         3.19 o                         
   0  11   8         14.44         14.79         4.58 o                         
   1  11   8         14.91         13.18         3.11 o                         
   2  11   8         29.51         34.58         3.49 o                         
   3  11   8          5.20          7.66         3.95 o                         
  -2  12   8          5.91          6.00         2.65 o                         
  -1  12   8         18.13         11.93         2.53 o                         
   1  12   8         18.15         16.87         3.51 o                         
   2  12   8          5.98          5.47         3.04 o                         
  -1  13   8         29.17         23.54         6.88 o                         
   1  13   8         29.25         36.50         5.56 o                         
   1   0   9       2688.20       2397.48        12.15 o                         
   2   0   9         87.05         67.79         6.84 o                         
   3   0   9         97.72         98.83         3.41 o                         
   4   0   9          4.28          1.78         1.36 o                         
   5   0   9          8.51         11.27         1.93 o                         
   6   0   9          0.42          2.21         1.95 o                         
   7   0   9          1.36          1.52         3.15 o                         
  -7   1   9          2.27          4.69         3.24 o                         
  -6   1   9          3.23          2.03         1.99 o                         
  -5   1   9        179.48        155.65         4.83 o                         
  -4   1   9          9.08          7.43         2.07 o                         
  -3   1   9         52.22         47.25         2.13 o                         
  -2   1   9       1384.10       1276.03        60.78 o                         
  -1   1   9       1087.96        985.85        13.50 o                         
   0   1   9        196.40        222.41        14.14 o                         
   1   1   9       1095.42       1009.50        16.33 o                         
   2   1   9       1387.93       1337.13        40.72 o                         
   3   1   9         53.11         51.91         2.42 o                         
   4   1   9          8.89          9.89         2.29 o                         
   5   1   9        179.66        168.25        10.11 o                         
   6   1   9          3.33          4.45         2.79 o                         
  -6   2   9         14.49         12.44         2.19 o                         
  -5   2   9         13.72         13.10         1.93 o                         
  -4   2   9          2.75          3.16         1.72 o                         
  -3   2   9         92.52         96.01         6.68 o                         
  -2   2   9       1765.81       1717.04        93.51 o                         
  -1   2   9        105.35         86.77         8.63 o                         
   0   2   9        154.15        162.19         2.80 o                         
   1   2   9        102.94         81.98         2.11 o                         
   2   2   9       1766.91       1760.76         9.63 o                         
   3   2   9         88.15         94.50         2.62 o                         
   4   2   9          3.25          3.16         1.94 o                         
   5   2   9         13.72         12.97         1.61 o                         
   6   2   9         14.69         19.30         2.17 o                         
  -6   3   9          5.67          4.20         2.97 o                         
  -5   3   9         13.32         13.66         1.96 o                         
  -4   3   9        460.40        496.04        18.04 o                         
  -3   3   9          5.13          3.80         2.25 o                         
  -2   3   9         80.37         67.76         6.29 o                         
  -1   3   9        868.04        781.16         7.09 o                         
   0   3   9       2288.22       2226.31        64.74 o                         
   1   3   9        872.93        894.17        38.77 o                         
   2   3   9         80.37         66.95         2.39 o                         
   3   3   9          5.28          5.86         1.82 o                         
   4   3   9        459.93        544.66        10.19 o                         
   5   3   9         12.97         14.28         1.67 o                         
   6   3   9          5.62          8.26         1.69 o                         
  -6   4   9          4.33          5.31         2.86 o                         
  -5   4   9         25.89         24.62         3.74 o                         
  -4   4   9         32.06         30.81         1.80 o                         
  -3   4   9        275.98        278.47        19.38 o                         
  -2   4   9        164.45        137.49         3.21 o                         
  -1   4   9       1014.75        985.05        10.74 o                         
   0   4   9        222.83        196.97        10.45 o                         
   1   4   9       1006.53       1121.33        72.43 o                         
   2   4   9        158.46        125.06        10.67 o                         
   3   4   9        272.24        334.19        14.77 o                         
   4   4   9         33.02         31.95         1.78 o                         
   5   4   9         25.25         26.63         1.98 o                         
   6   4   9          4.33          7.79         1.95 o                         
  -6   5   9          9.00          9.47         2.60 o                         
  -5   5   9         20.40         20.89         2.35 o                         
  -4   5   9          3.00          1.11         3.38 o                         
  -3   5   9        343.46        293.66        22.64 o                         
  -2   5   9         34.51         32.38         2.27 o                         
  -1   5   9        354.69        416.39         6.79 o                         
   0   5   9        170.63        173.01         4.21 o                         
   1   5   9        348.56        356.06        12.19 o                         
   2   5   9         32.45         34.72         2.90 o                         
   3   5   9        344.09        352.19         5.77 o                         
   4   5   9          2.86          4.06         1.71 o                         
   5   5   9         20.62         19.10         2.24 o                         
   6   5   9          8.83         10.57         3.35 o                         
  -6   6   9          8.54          9.32         3.26 o                         
  -5   6   9         10.95         10.30         3.15 o                         
  -4   6   9         99.45         93.79         9.74 o                         
  -3   6   9        151.36        153.36         6.30 o                         
  -2   6   9        236.35        219.82         4.00 o                         
  -1   6   9         75.28         66.36         3.49 o                         
   0   6   9        107.01         88.51         9.33 o                         
   1   6   9         70.12         67.29         2.15 o                         
   2   6   9        235.18        253.69         6.41 o                         
   3   6   9        149.93        175.48        25.34 o                         
   4   6   9         97.30        115.35         7.94 o                         
   5   6   9         11.44         12.34         1.99 o                         
   6   6   9          8.49          5.50         2.56 o                         
  -5   7   9          8.68          7.09         2.14 o                         
  -4   7   9          7.99          6.32         2.67 o                         
  -3   7   9         54.74         55.73         2.36 o                         
  -2   7   9        290.31        226.92        38.14 o                         
  -1   7   9         80.77         73.01         3.74 o                         
   0   7   9        270.21        268.53        10.98 o                         
   1   7   9         78.95         83.06         4.34 o                         
   2   7   9        293.40        299.16         5.77 o                         
   3   7   9         52.76         58.84         2.59 o                         
   4   7   9          7.63          8.35         2.01 o                         
   5   7   9          8.60          9.00         2.17 o                         
  -5   8   9          0.82          0.70         4.02 o                         
  -4   8   9         13.50         14.29         1.90 o                         
  -3   8   9         12.37         16.78         3.56 o                         
  -2   8   9         64.85         59.92         2.71 o                         
  -1   8   9          8.17          7.93         1.88 o                         
   0   8   9        183.76        205.14        28.68 o                         
   1   8   9          8.77          9.01         1.86 o                         
   2   8   9         64.14         65.31         2.63 o                         
   3   8   9         12.90         19.50         2.58 o                         
   4   8   9         13.88         19.08         2.05 o                         
   5   8   9          0.76          0.79         3.04 o                         
  -5   9   9          4.12          1.57         2.66 o                         
  -4   9   9         10.36          9.84         2.57 o                         
  -3   9   9         21.37         19.02         2.43 o                         
  -2   9   9         13.16         15.52         2.39 o                         
  -1   9   9         19.37         21.74         2.21 o                         
   0   9   9         29.57         33.32         2.19 o                         
   1   9   9         20.14         21.10         2.03 o                         
   2   9   9         12.31         16.49         2.72 o                         
   3   9   9         21.00         24.15         2.28 o                         
   4   9   9         10.98         12.67         2.48 o                         
   5   9   9          4.05          5.10         3.19 o                         
  -4  10   9          0.97          1.09         2.28 o                         
  -3  10   9         23.85         20.34         2.74 o                         
  -2  10   9         12.91         10.72         2.94 o                         
  -1  10   9          4.11          3.63         2.23 o                         
   0  10   9         86.98         64.94         6.81 o                         
   1  10   9          3.58          2.93         2.65 o                         
   2  10   9         11.96          9.06         2.23 o                         
   3  10   9         23.49         23.98         2.49 o                         
   4  10   9          0.96          1.36         2.21 o                         
  -3  11   9          5.67          6.64         2.40 o                         
  -2  11   9          1.99          2.74         2.25 o                         
  -1  11   9         16.43         12.89         2.80 o                         
   0  11   9        153.62        112.74         7.01 o                         
   1  11   9         15.75         14.91         2.57 o                         
   2  11   9          1.95          3.31         2.83 o                         
   3  11   9          5.77          8.50         3.31 o                         
  -2  12   9         16.97         13.86         3.09 o                         
  -1  12   9          4.55          3.34         2.16 o                         
   0  12   9         17.56         16.14         5.33 o                         
   1  12   9          4.04          3.81         3.90 o                         
   2  12   9         16.59         13.60         3.70 o                         
   0   0  10       2050.20       1949.28        80.18 o                         
   1   0  10         15.84         11.10         2.33 o                         
   2   0  10         87.02         80.28         9.35 o                         
   3   0  10          8.84          8.79         1.85 o                         
   4   0  10         89.77         86.26         5.96 o                         
   5   0  10         25.86         27.92         2.41 o                         
   6   0  10          0.03          2.58         2.92 o                         
   7   0  10          0.01          2.15         2.19 o                         
  -6   1  10          9.38          7.52         1.68 o                         
  -5   1  10          3.02          3.47         2.65 o                         
  -4   1  10        144.97        163.54        11.02 o                         
  -3   1  10        392.50        371.82        16.98 o                         
  -2   1  10       1033.68       1024.14        50.30 o                         
  -1   1  10       1091.61       1007.27         7.64 o                         
   0   1  10       1069.24       1036.06        32.25 o                         
   1   1  10       1098.75       1010.25         7.55 o                         
   2   1  10       1057.84       1176.82       123.51 o                         
   3   1  10        400.44        392.37         7.76 o                         
   4   1  10        143.05        152.13         9.44 o                         
   5   1  10          3.21          3.49         1.54 o                         
   6   1  10          9.31          9.38         2.42 o                         
  -6   2  10          1.41          1.21         1.97 o                         
  -5   2  10          7.06          9.76         2.90 o                         
  -4   2  10         14.00         13.43         2.23 o                         
  -3   2  10        200.23        235.20         5.39 o                         
  -2   2  10        475.89        485.37        15.03 o                         
  -1   2  10        192.51        203.96         8.30 o                         
   0   2  10       1577.09       1597.35        52.26 o                         
   1   2  10        205.46        226.09         3.11 o                         
   2   2  10        479.56        503.55         5.28 o                         
   3   2  10        202.07        226.34        24.02 o                         
   4   2  10         13.70         11.14         2.02 o                         
   5   2  10          7.62          9.39         1.60 o                         
   6   2  10          1.33          2.04         1.64 o                         
  -6   3  10          1.95          3.37         2.02 o                         
  -5   3  10          2.23          4.10         2.13 o                         
  -4   3  10         44.04         46.51         2.40 o                         
  -3   3  10        193.66        181.60         6.44 o                         
  -2   3  10        765.72        766.69       133.94 o                         
  -1   3  10        986.04        893.86        11.62 o                         
   0   3  10         28.41         32.75         1.78 o                         
   1   3  10       1002.76        938.30         5.99 o                         
   2   3  10        768.76        853.17        26.85 o                         
   3   3  10        194.19        191.66         3.38 o                         
   4   3  10         45.03         49.10         2.41 o                         
   5   3  10          2.13          3.62         1.51 o                         
   6   3  10          1.88          2.78         1.68 o                         
  -6   4  10         15.33         13.01         3.17 o                         
  -5   4  10         20.15         16.30         2.86 o                         
  -4   4  10         11.68         12.07         1.85 o                         
  -3   4  10         32.54         28.01         2.59 o                         
  -2   4  10        233.61        243.06         7.21 o                         
  -1   4  10       1855.94       1875.64        14.36 o                         
   0   4  10        199.37        188.41         2.91 o                         
   1   4  10       1870.38       1926.05       147.60 o                         
   2   4  10        239.04        266.04        14.89 o                         
   3   4  10         31.79         35.96         2.04 o                         
   4   4  10         11.74          9.75         1.97 o                         
   5   4  10         19.74         20.55         1.89 o                         
   6   4  10         15.70         19.56         4.35 o                         
  -6   5  10          5.89          2.88         2.20 o                         
  -5   5  10          6.10          6.02         1.83 o                         
  -4   5  10         76.14         74.88        13.24 o                         
  -3   5  10          4.54          4.79         1.74 o                         
  -2   5  10        475.70        419.12        55.05 o                         
  -1   5  10        571.09        521.40         8.27 o                         
   0   5  10        104.65        103.44         2.55 o                         
   1   5  10        564.97        553.27        20.96 o                         
   2   5  10        481.53        512.09         4.83 o                         
   3   5  10          4.24          4.11         1.86 o                         
   4   5  10         75.15         84.72        11.42 o                         
   5   5  10          6.38          7.86         2.21 o                         
   6   5  10          5.96          3.83         2.35 o                         
  -6   6  10          6.55          6.23         3.01 o                         
  -5   6  10          2.48          1.01         3.04 o                         
  -4   6  10         76.39         71.95         7.99 o                         
  -3   6  10         24.93         19.67         1.82 o                         
  -2   6  10         40.46         46.01         3.24 o                         
  -1   6  10        108.86        110.69         4.13 o                         
   0   6  10         41.46         35.22         1.93 o                         
   1   6  10        111.59        116.92         4.66 o                         
   2   6  10         40.33         48.84         2.06 o                         
   3   6  10         23.93         24.59         2.30 o                         
   4   6  10         75.38         76.24         2.34 o                         
   5   6  10          2.55          3.48         1.84 o                         
   6   6  10          6.75          7.34         2.17 o                         
  -5   7  10          2.20          3.23         2.07 o                         
  -4   7  10         41.48         42.54         7.09 o                         
  -3   7  10         29.60         31.14         2.25 o                         
  -2   7  10        135.09        136.60         7.60 o                         
  -1   7  10         30.99         41.19         3.67 o                         
   0   7  10         73.48         74.42         2.39 o                         
   1   7  10         31.15         34.17         4.79 o                         
   2   7  10        137.80        156.22         9.02 o                         
   3   7  10         27.85         29.97         2.00 o                         
   4   7  10         42.76         55.06         6.57 o                         
   5   7  10          2.18          2.92         1.86 o                         
  -5   8  10         10.41          9.58         4.22 o                         
  -4   8  10          4.30          4.90         1.84 o                         
  -3   8  10         25.82         22.36         2.36 o                         
  -2   8  10         81.49         70.67         7.80 o                         
  -1   8  10         61.14         60.03         8.27 o                         
   0   8  10        591.77        549.06        32.44 o                         
   1   8  10         62.27         66.95         6.96 o                         
   2   8  10         82.09         91.97         6.07 o                         
   3   8  10         25.95         28.66         2.26 o                         
   4   8  10          4.16          5.59         1.78 o                         
   5   8  10         10.25         10.39         4.60 o                         
  -5   9  10         11.64          8.39         2.19 o                         
  -4   9  10          2.92          2.56         2.39 o                         
  -3   9  10        198.64        183.96         8.23 o                         
  -2   9  10         43.59         39.02         2.52 o                         
  -1   9  10         68.39         66.72         4.62 o                         
   0   9  10        199.69        188.64        18.52 o                         
   1   9  10         70.12         69.27         6.01 o                         
   2   9  10         43.90         45.48         5.70 o                         
   3   9  10        202.38        222.95         4.88 o                         
   4   9  10          3.06          2.22         1.79 o                         
   5   9  10         11.48          8.83         2.85 o                         
  -4  10  10          4.05          5.31         2.30 o                         
  -3  10  10          0.01          1.40         2.93 o                         
  -2  10  10          0.96          1.23         1.92 o                         
  -1  10  10         53.72         48.14         3.62 o                         
   0  10  10         35.69         29.11         2.62 o                         
   1  10  10         55.04         58.26         3.53 o                         
   2  10  10          0.93          2.67         2.02 o                         
   3  10  10          0.02          0.90         1.97 o                         
   4  10  10          4.05          3.27         2.16 o                         
  -3  11  10          1.08          0.97         2.19 o                         
  -2  11  10         45.82         36.47         3.08 o                         
  -1  11  10          3.90          3.85         2.08 o                         
   0  11  10          8.75          5.64         2.67 o                         
   1  11  10          3.67          3.64         2.35 o                         
   2  11  10         46.42         48.12         4.15 o                         
   3  11  10          1.10          2.72         2.92 o                         
  -2  12  10         13.83         12.25         3.12 o                         
  -1  12  10          3.77          2.63         2.50 o                         
   0  12  10         45.97         26.89         5.92 o                         
   1  12  10          3.97          4.88         4.28 o                         
   2  12  10         14.20         11.41         3.51 o                         
   1   0  11        507.64        544.52        41.10 o                         
   2   0  11       2108.48       2123.79        43.62 o                         
   3   0  11        107.94         98.60         2.98 o                         
   4   0  11         25.86         25.18         1.84 o                         
   5   0  11         49.12         46.83         5.62 o                         
   6   0  11         14.45         20.89         3.27 o                         
  -6   1  11         22.83         23.73         2.91 o                         
  -5   1  11         29.63         24.98         2.81 o                         
  -4   1  11         98.72         96.28         2.68 o                         
  -3   1  11         34.32         32.88         2.16 o                         
  -2   1  11        779.25        754.44        13.68 o                         
  -1   1  11        360.03        363.49         4.63 o                         
   0   1  11        190.54        197.67         2.94 o                         
   1   1  11        368.86        373.88         6.22 o                         
   2   1  11        779.25        613.84       114.16 o                         
   3   1  11         35.03         39.22         1.99 o                         
   4   1  11         96.21        101.35         7.09 o                         
   5   1  11         29.97         27.98         1.99 o                         
   6   1  11         22.94         25.80         2.30 o                         
  -6   2  11          0.98          0.51         2.02 o                         
  -5   2  11         20.36         20.12         1.83 o                         
  -4   2  11         66.69         58.59         5.27 o                         
  -3   2  11        149.38        166.96        12.02 o                         
  -2   2  11        540.82        529.78        12.13 o                         
  -1   2  11        939.02        844.79        33.20 o                         
   0   2  11        193.13        185.50         3.58 o                         
   1   2  11        932.30        854.73        19.93 o                         
   2   2  11        541.44        565.70        65.51 o                         
   3   2  11        147.87        174.04         8.97 o                         
   4   2  11         67.00         66.88         2.71 o                         
   5   2  11         20.77         19.93         1.73 o                         
   6   2  11          1.01          1.37         1.69 o                         
  -6   3  11          5.86          4.86         2.10 o                         
  -5   3  11         31.47         32.42         1.89 o                         
  -4   3  11         82.48         94.47         4.38 o                         
  -3   3  11         54.69         53.37         2.45 o                         
  -2   3  11        126.76        111.16         8.02 o                         
  -1   3  11        426.38        407.61         5.03 o                         
   0   3  11          9.86         17.12         1.52 o                         
   1   3  11        429.08        425.50        13.46 o                         
   2   3  11        128.52        116.06         2.99 o                         
   3   3  11         54.21         57.17         2.19 o                         
   4   3  11         83.78         88.13         2.76 o                         
   5   3  11         30.69         28.90         1.83 o                         
   6   3  11          5.91          5.54         1.77 o                         
  -6   4  11          3.28          4.16         1.88 o                         
  -5   4  11          5.34          6.86         1.98 o                         
  -4   4  11        130.94        129.87        10.43 o                         
  -3   4  11         40.29         40.38         2.24 o                         
  -2   4  11        187.84        178.60         5.15 o                         
  -1   4  11        503.45        494.28         7.68 o                         
   0   4  11          0.02          1.53         1.37 o                         
   1   4  11        498.30        479.92         8.85 o                         
   2   4  11        182.96        186.66         2.83 o                         
   3   4  11         37.05         43.65         2.57 o                         
   4   4  11        132.69        117.29        11.61 o                         
   5   4  11          5.17          5.90         2.25 o                         
   6   4  11          3.23          3.19         1.93 o                         
  -6   5  11          8.87         10.33         3.52 o                         
  -5   5  11         28.72         24.27         2.81 o                         
  -4   5  11         79.59         50.86         6.59 o                         
  -3   5  11         90.50         81.93        11.64 o                         
  -2   5  11        158.60        171.38        10.51 o                         
  -1   5  11         32.02         27.11         2.77 o                         
   0   5  11        883.63        872.98        61.97 o                         
   1   5  11         31.40         33.10         2.08 o                         
   2   5  11        162.21        169.80        12.63 o                         
   3   5  11         88.83         87.93         2.75 o                         
   4   5  11         80.33         77.65         2.80 o                         
   5   5  11         28.99         27.92         2.27 o                         
   6   5  11          8.73          8.51         2.39 o                         
  -6   6  11          4.83          4.31         2.13 o                         
  -5   6  11          1.10          0.25         1.77 o                         
  -4   6  11         16.45         17.23         1.83 o                         
  -3   6  11         99.09         94.88         6.01 o                         
  -2   6  11        206.79        205.43         4.22 o                         
  -1   6  11         46.76         39.61         2.99 o                         
   0   6  11        171.70        196.49        15.59 o                         
   1   6  11         48.25         47.21         2.25 o                         
   2   6  11        198.58        212.15         8.37 o                         
   3   6  11         98.18        104.30         9.04 o                         
   4   6  11         16.19         17.13         2.29 o                         
   5   6  11          1.07          1.98         1.55 o                         
   6   6  11          4.79          5.52         1.91 o                         
  -5   7  11          1.51          2.98         1.84 o                         
  -4   7  11          3.71          2.26         1.90 o                         
  -3   7  11        133.89        134.08         3.28 o                         
  -2   7  11        102.71        106.84         4.15 o                         
  -1   7  11        269.58        243.68         5.82 o                         
   0   7  11        319.29        315.93        43.16 o                         
   1   7  11        273.85        267.43        12.83 o                         
   2   7  11        102.31        113.37         6.17 o                         
   3   7  11        134.93        151.89         2.99 o                         
   4   7  11          3.75          3.87         1.66 o                         
   5   7  11          1.38          1.95         1.88 o                         
  -5   8  11          6.58          3.59         2.53 o                         
  -4   8  11          4.59          5.00         1.63 o                         
  -3   8  11         96.62         99.38         8.59 o                         
  -2   8  11         43.53         40.69         2.77 o                         
  -1   8  11         94.47         82.86         4.04 o                         
   0   8  11          0.10          3.88         2.10 o                         
   1   8  11         92.29         97.00         8.22 o                         
   2   8  11         42.96         47.03         2.22 o                         
   3   8  11         97.91        119.36         4.86 o                         
   4   8  11          4.47          5.17         1.68 o                         
   5   8  11          6.63          6.03         3.67 o                         
  -4   9  11          6.91          7.19         2.59 o                         
  -3   9  11         29.53         28.51         2.38 o                         
  -2   9  11          9.10         12.07         2.83 o                         
  -1   9  11        149.71        143.77         4.49 o                         
   0   9  11        357.27        313.34         9.64 o                         
   1   9  11        149.09        150.83        10.80 o                         
   2   9  11          8.90         11.91         2.04 o                         
   3   9  11         29.74         33.55         3.34 o                         
   4   9  11          7.01          7.34         2.32 o                         
  -4  10  11         12.91         10.96         2.33 o                         
  -3  10  11          2.59          2.94         2.86 o                         
  -2  10  11         43.97         39.94         2.81 o                         
  -1  10  11         46.78         41.23         3.20 o                         
   0  10  11          0.00          1.69         1.94 o                         
   1  10  11         45.81         53.40         6.69 o                         
   2  10  11         43.59         55.43         6.70 o                         
   3  10  11          2.43          3.53         2.09 o                         
   4  10  11         13.05         15.04         2.45 o                         
  -3  11  11          7.45         11.72         2.67 o                         
  -2  11  11         12.07          9.31         2.73 o                         
  -1  11  11          7.00          6.26         1.97 o                         
   0  11  11         81.67         85.33        13.17 o                         
   1  11  11          7.10          9.13         2.95 o                         
   2  11  11         12.31         12.41         2.81 o                         
   3  11  11          7.19          6.64         2.48 o                         
  -2  12  11         33.94         27.07         3.44 o                         
  -1  12  11          0.40          1.15         2.13 o                         
   0  12  11          0.28          0.13         4.38 o                         
   1  12  11          0.46          0.77         2.66 o                         
   2  12  11         33.48         36.05         3.99 o                         
   0   0  12        864.17        893.21         9.54 o                         
   1   0  12         39.25         42.69         2.68 o                         
   2   0  12       1708.31       1619.55         8.98 o                         
   3   0  12          2.30          0.99         1.77 o                         
   4   0  12         36.55         44.85         2.26 o                         
   5   0  12          0.03          0.02         1.40 o                         
   6   0  12         10.10          8.32         2.11 o                         
  -6   1  12          6.92          7.55         2.07 o                         
  -5   1  12         13.01         10.44         1.59 o                         
  -4   1  12        236.98        237.44        10.14 o                         
  -3   1  12        182.18        165.81         3.18 o                         
  -2   1  12        189.18        187.02         3.41 o                         
  -1   1  12        251.13        259.04         3.89 o                         
   0   1  12        601.62        667.99        33.47 o                         
   1   1  12        249.91        238.45         5.09 o                         
   2   1  12        196.90        195.33         4.37 o                         
   3   1  12        181.95        174.65         3.34 o                         
   4   1  12        237.95        239.10         3.71 o                         
   5   1  12         13.26         12.49         1.63 o                         
   6   1  12          6.74          7.44         1.70 o                         
  -6   2  12          5.08          4.03         1.90 o                         
  -5   2  12         19.16         17.75         1.85 o                         
  -4   2  12         10.60         12.10         4.45 o                         
  -3   2  12        170.80        177.52        13.54 o                         
  -2   2  12        104.37         85.17         2.59 o                         
  -1   2  12        562.82        573.06        16.52 o                         
   0   2  12        116.25         85.48         2.08 o                         
   1   2  12        547.57        601.59        20.18 o                         
   2   2  12        107.95         91.10         2.80 o                         
   3   2  12        168.73        171.23         7.61 o                         
   4   2  12         11.34         15.27         2.82 o                         
   5   2  12         19.68         19.39         1.96 o                         
   6   2  12          4.99          5.34         1.75 o                         
  -6   3  12          0.97          1.18         1.83 o                         
  -5   3  12         66.26         61.16         5.70 o                         
  -4   3  12         30.46         28.99         3.27 o                         
  -3   3  12        128.28        109.33        12.36 o                         
  -2   3  12        309.76        302.89        29.24 o                         
  -1   3  12         57.62         58.50         2.73 o                         
   0   3  12        358.03        405.92        29.17 o                         
   1   3  12         59.95         64.81         4.02 o                         
   2   3  12        313.77        296.17         7.16 o                         
   3   3  12        127.73        148.69         9.57 o                         
   4   3  12         29.94         31.72         2.41 o                         
   5   3  12         66.06         66.18         2.43 o                         
   6   3  12          0.92          2.08         1.72 o                         
  -6   4  12          1.34          2.21         1.90 o                         
  -5   4  12          1.03         -1.82         1.72 o                         
  -4   4  12         78.19         82.20        12.39 o                         
  -3   4  12         29.72         31.19         2.57 o                         
  -2   4  12        424.28        410.44        17.97 o                         
  -1   4  12        659.60        596.08         7.97 o                         
   0   4  12          2.11          4.04         1.20 o                         
   1   4  12        651.14        623.00        26.25 o                         
   2   4  12        417.55        439.64         6.75 o                         
   3   4  12         31.32         35.89         2.28 o                         
   4   4  12         76.84         79.32         3.02 o                         
   5   4  12          0.95          1.29         2.16 o                         
   6   4  12          1.29          1.05         1.76 o                         
  -6   5  12          0.43          0.79         1.70 o                         
  -5   5  12         14.99         13.44         2.03 o                         
  -4   5  12         56.85         53.96         2.91 o                         
  -3   5  12         22.50         29.93         3.92 o                         
  -2   5  12        235.33        258.61        36.41 o                         
  -1   5  12        150.69        151.37         4.99 o                         
   0   5  12         73.13         70.35         2.21 o                         
   1   5  12        149.95        175.36        15.90 o                         
   2   5  12        234.18        236.26         6.13 o                         
   3   5  12         22.66         25.06         2.11 o                         
   4   5  12         57.29         60.22         2.53 o                         
   5   5  12         15.03         13.58         1.75 o                         
   6   5  12          0.43         -0.25         2.16 o                         
  -6   6  12          6.52          6.47         1.88 o                         
  -5   6  12         11.29          9.24         1.72 o                         
  -4   6  12          1.83          1.14         1.46 o                         
  -3   6  12         28.24         27.96         2.31 o                         
  -2   6  12          9.56         10.18         3.40 o                         
  -1   6  12        216.57        197.95         4.82 o                         
   0   6  12         12.29         12.34         1.51 o                         
   1   6  12        215.58        208.86         4.50 o                         
   2   6  12          9.03         13.54         1.50 o                         
   3   6  12         26.27         26.96         1.85 o                         
   4   6  12          1.71         -0.19         1.99 o                         
   5   6  12         10.93          9.62         1.77 o                         
   6   6  12          6.67          8.06         1.86 o                         
  -5   7  12          6.35          7.14         2.10 o                         
  -4   7  12         18.02         15.69         1.94 o                         
  -3   7  12          3.21          5.45         2.20 o                         
  -2   7  12         13.99         13.60         2.67 o                         
  -1   7  12          8.20          6.76         2.54 o                         
   0   7  12          0.88          3.35         1.33 o                         
   1   7  12          7.24         11.70         1.54 o                         
   2   7  12         13.64         15.30         1.53 o                         
   3   7  12          2.85          5.48         1.86 o                         
   4   7  12         17.71         18.05         2.31 o                         
   5   7  12          6.18          4.15         1.80 o                         
  -5   8  12         16.97         21.96         2.19 o                         
  -4   8  12          0.83          1.07         1.78 o                         
  -3   8  12         26.73         29.36         2.49 o                         
  -2   8  12         31.02         30.72         4.74 o                         
  -1   8  12         32.74         36.12         3.15 o                         
   0   8  12         19.87         22.75         1.96 o                         
   1   8  12         31.21         32.87         1.96 o                         
   2   8  12         29.29         33.05         2.88 o                         
   3   8  12         27.05         28.63         3.76 o                         
   4   8  12          0.83          3.57         1.74 o                         
   5   8  12         16.93         18.78         2.02 o                         
  -4   9  12          4.96          6.62         2.20 o                         
  -3   9  12         59.18         56.04         4.24 o                         
  -2   9  12         19.46         17.44         2.91 o                         
  -1   9  12          6.38         10.86         2.41 o                         
   0   9  12          2.22          3.37         2.04 o                         
   1   9  12          6.35          7.88         2.00 o                         
   2   9  12         18.88         18.57         2.06 o                         
   3   9  12         60.03         64.60         4.58 o                         
   4   9  12          4.83          7.33         2.12 o                         
  -4  10  12          2.97          3.32         2.23 o                         
  -3  10  12         12.13         11.48         2.30 o                         
  -2  10  12         40.59         33.30         2.99 o                         
  -1  10  12          0.89          0.82         1.76 o                         
   0  10  12         52.08         36.87         2.68 o                         
   1  10  12          1.13          2.42         1.90 o                         
   2  10  12         39.87         47.49         9.93 o                         
   3  10  12         12.85         22.47         3.14 o                         
   4  10  12          3.09          3.85         2.19 o                         
  -3  11  12          3.66          0.50         2.33 o                         
  -2  11  12         13.75         12.76         3.63 o                         
  -1  11  12         26.26         21.35         2.45 o                         
   0  11  12          0.13          1.06         2.08 o                         
   1  11  12         26.89         34.96         7.31 o                         
   2  11  12         13.66         12.63         3.61 o                         
   3  11  12          3.57          0.82         2.14 o                         
  -2  12  12          2.05          1.73         2.31 o                         
  -1  12  12          8.56          6.19         2.42 o                         
   0  12  12          1.71          0.87         3.12 o                         
   1  12  12          8.27          7.01         3.29 o                         
   2  12  12          1.85          0.75         2.79 o                         
   1   0  13       2953.06       3008.73        68.76 o                         
   2   0  13        155.97        168.72        33.79 o                         
   3   0  13          1.19          8.99         6.74 o                         
   4   0  13        188.59        162.82         6.40 o                         
   5   0  13         32.89         37.62         2.11 o                         
   6   0  13          4.41          6.31         1.85 o                         
  -6   1  13          0.28         -1.32         1.81 o                         
  -5   1  13          0.08          1.26         1.43 o                         
  -4   1  13          5.96          8.45         1.96 o                         
  -3   1  13        258.95        232.66        12.78 o                         
  -2   1  13        935.81        835.42        42.34 o                         
  -1   1  13        194.78        207.18         3.57 o                         
   0   1  13        284.07        282.32         3.32 o                         
   1   1  13        200.37        229.43        12.12 o                         
   2   1  13        934.15        870.41         6.49 o                         
   3   1  13        257.46        233.81         3.44 o                         
   4   1  13          6.29         12.58         1.91 o                         
   5   1  13          0.09          3.81         1.41 o                         
   6   1  13          0.29          1.05         1.77 o                         
  -6   2  13         39.84         33.27         2.22 o                         
  -5   2  13         24.99         24.78         1.90 o                         
  -4   2  13          1.13          1.04         1.58 o                         
  -3   2  13         70.33         67.59         3.71 o                         
  -2   2  13        374.85        343.69        18.04 o                         
  -1   2  13        137.98        132.58         5.59 o                         
   0   2  13       1502.75       1522.30        15.02 o                         
   1   2  13        136.64        137.42         5.69 o                         
   2   2  13        368.03        257.38        65.93 o                         
   3   2  13         70.41         75.66         2.39 o                         
   4   2  13          1.17          1.75         1.99 o                         
   5   2  13         24.54         20.81         1.94 o                         
   6   2  13         40.12         44.02         2.32 o                         
  -6   3  13          1.02          2.05         1.85 o                         
  -5   3  13          0.83          3.59         1.69 o                         
  -4   3  13         66.88         63.74         2.66 o                         
  -3   3  13        152.61        151.13        10.96 o                         
  -2   3  13        202.00        193.90         9.57 o                         
  -1   3  13         32.55         28.60         2.65 o                         
   0   3  13        545.86        555.29        21.09 o                         
   1   3  13         32.55         37.37         4.79 o                         
   2   3  13        209.28        215.82         5.35 o                         
   3   3  13        152.89        168.73        12.01 o                         
   4   3  13         69.35         71.50         2.53 o                         
   5   3  13          0.83         -1.25         1.74 o                         
   6   3  13          1.04          1.57         1.78 o                         
  -6   4  13          6.06          5.64         2.11 o                         
  -5   4  13         55.35         51.48         3.84 o                         
  -4   4  13         20.49         16.74         2.00 o                         
  -3   4  13         64.58         65.95        10.24 o                         
  -2   4  13        326.89        324.14         6.07 o                         
  -1   4  13        443.21        502.01         6.98 o                         
   0   4  13        794.91        797.68        17.09 o                         
   1   4  13        446.51        442.85         8.98 o                         
   2   4  13        332.09        354.71        24.74 o                         
   3   4  13         64.78         62.46         2.44 o                         
   4   4  13         20.35         16.52         2.00 o                         
   5   4  13         56.23         66.84         8.85 o                         
   6   4  13          5.85          6.44         1.83 o                         
  -6   5  13          0.24         -0.24         1.87 o                         
  -5   5  13          1.79          2.05         1.56 o                         
  -4   5  13         37.00         35.38         2.91 o                         
  -3   5  13        158.60        156.69         9.78 o                         
  -2   5  13         93.89         86.63         2.57 o                         
  -1   5  13        166.82        129.91         3.92 o                         
   0   5  13          9.97         15.45         1.65 o                         
   1   5  13        168.97        172.05         7.80 o                         
   2   5  13         94.32        103.14         4.89 o                         
   3   5  13        155.29        184.62        18.34 o                         
   4   5  13         36.43         37.50         2.21 o                         
   5   5  13          1.69          2.49         1.59 o                         
   6   5  13          0.24         -1.14         2.45 o                         
  -5   6  13          4.85          7.29         3.07 o                         
  -4   6  13         39.20         38.43         2.11 o                         
  -3   6  13         18.96         17.69         2.04 o                         
  -2   6  13         13.83          9.02         3.42 o                         
  -1   6  13        337.49        329.94         6.24 o                         
   0   6  13         84.51         83.83         2.94 o                         
   1   6  13        346.12        351.71        18.05 o                         
   2   6  13         13.50         11.89         1.68 o                         
   3   6  13         19.00         19.44         1.64 o                         
   4   6  13         39.89         45.25         3.04 o                         
   5   6  13          4.72          6.31         1.85 o                         
  -5   7  13          0.65          0.49         1.82 o                         
  -4   7  13         37.25         34.25         2.20 o                         
  -3   7  13        135.67        134.56         7.40 o                         
  -2   7  13         11.89         13.61         2.83 o                         
  -1   7  13         96.13         92.52         3.87 o                         
   0   7  13         93.68         88.31         4.32 o                         
   1   7  13         98.02        104.02         7.11 o                         
   2   7  13         11.79         13.47         1.80 o                         
   3   7  13        139.53        169.31         9.84 o                         
   4   7  13         36.44         41.36         4.37 o                         
   5   7  13          0.69          0.79         1.76 o                         
  -5   8  13          2.65          3.93         2.24 o                         
  -4   8  13         22.94         20.05         2.64 o                         
  -3   8  13          5.82          5.88         2.09 o                         
  -2   8  13         32.13         28.41         4.01 o                         
  -1   8  13         50.61         47.50         3.56 o                         
   0   8  13        228.23        218.68        18.51 o                         
   1   8  13         51.12         53.36         2.26 o                         
   2   8  13         33.16         36.82         2.18 o                         
   3   8  13          5.72          7.67         1.67 o                         
   4   8  13         22.75         23.57         2.09 o                         
   5   8  13          2.63          2.23         2.21 o                         
  -4   9  13         14.16         17.03         2.41 o                         
  -3   9  13          6.00          5.65         2.13 o                         
  -2   9  13         12.56         17.80         2.87 o                         
  -1   9  13        137.98        157.84         5.64 o                         
   0   9  13        293.01        261.55        38.87 o                         
   1   9  13        138.70        128.37         7.14 o                         
   2   9  13         12.75         13.98         1.89 o                         
   3   9  13          6.14          5.86         2.07 o                         
   4   9  13         14.54         16.71         1.99 o                         
  -4  10  13          5.80          5.39         3.26 o                         
  -3  10  13          5.51          7.74         2.86 o                         
  -2  10  13          3.66          3.97         2.29 o                         
  -1  10  13         38.79         37.10         4.04 o                         
   0  10  13          7.16          7.60         2.42 o                         
   1  10  13         38.32         36.34         4.50 o                         
   2  10  13          3.96          5.76         2.61 o                         
   3  10  13          5.57          5.01         2.41 o                         
   4  10  13          5.75          6.88         2.07 o                         
  -3  11  13          3.29          3.29         2.30 o                         
  -2  11  13          0.24          0.55         2.46 o                         
  -1  11  13          2.05          3.89         2.37 o                         
   0  11  13          5.32          6.02         2.51 o                         
   1  11  13          2.31          3.08         2.40 o                         
   2  11  13          0.25          0.44         2.34 o                         
   3  11  13          3.29          2.91         2.05 o                         
  -1  12  13         21.31         14.97         4.29 o                         
   0  12  13          0.09          0.33         2.30 o                         
   1  12  13         22.30         19.02         3.05 o                         
   0   0  14         59.26         83.54         3.31 o                         
   1   0  14        162.89        153.87         2.48 o                         
   2   0  14        416.68        428.58         4.60 o                         
   3   0  14        143.74        157.59         2.95 o                         
   4   0  14        101.62         92.74         6.09 o                         
   5   0  14          6.11          6.69         1.69 o                         
   6   0  14          6.30          6.69         1.73 o                         
  -6   1  14          5.74          4.64         1.88 o                         
  -5   1  14         43.66         39.91         1.88 o                         
  -4   1  14        136.12        145.63        25.81 o                         
  -3   1  14          9.94         11.40         1.70 o                         
  -2   1  14        387.92        378.40         4.71 o                         
  -1   1  14        117.93        115.60         2.69 o                         
   0   1  14          1.68          5.09         1.55 o                         
   1   1  14        111.57        115.70         7.16 o                         
   2   1  14        389.80        371.67         4.35 o                         
   3   1  14          9.54         13.03         1.95 o                         
   4   1  14        133.80        141.76         3.73 o                         
   5   1  14         43.27         44.09         2.37 o                         
   6   1  14          5.77          5.17         2.09 o                         
  -6   2  14          1.67          1.25         2.07 o                         
  -5   2  14          7.17          9.69         1.59 o                         
  -4   2  14         57.28         53.87         2.35 o                         
  -3   2  14          2.23          4.80         1.62 o                         
  -2   2  14        132.31        123.98         2.91 o                         
  -1   2  14         89.06        104.67        13.65 o                         
   0   2  14        119.01        135.78         3.91 o                         
   1   2  14         92.63         97.70         2.30 o                         
   2   2  14        134.07        129.77         5.61 o                         
   3   2  14          2.31          4.31         1.96 o                         
   4   2  14         59.07         57.78         5.61 o                         
   5   2  14          6.90          7.04         2.94 o                         
   6   2  14          1.70          1.66         1.85 o                         
  -6   3  14         10.19          6.22         2.24 o                         
  -5   3  14         17.09         20.00         2.06 o                         
  -4   3  14         23.26         23.74         5.21 o                         
  -3   3  14         34.96         33.45         2.06 o                         
  -2   3  14         44.49         40.65         2.15 o                         
  -1   3  14         58.69         54.96         2.31 o                         
   0   3  14        278.82        301.59        17.54 o                         
   1   3  14         60.05         56.55         1.70 o                         
   2   3  14         42.31         44.79         3.08 o                         
   3   3  14         36.14         39.22         7.60 o                         
   4   3  14         22.73         22.66         2.09 o                         
   5   3  14         17.24         21.49         4.28 o                         
   6   3  14         10.09          9.88         1.98 o                         
  -6   4  14          8.15          8.99         1.82 o                         
  -5   4  14          1.90          2.64         1.74 o                         
  -4   4  14         48.13         42.81         4.01 o                         
  -3   4  14        164.64        159.28         6.33 o                         
  -2   4  14        336.68        319.14         9.94 o                         
  -1   4  14        105.21         93.36         3.44 o                         
   0   4  14          1.20          3.89         1.42 o                         
   1   4  14        102.25         91.48         6.58 o                         
   2   4  14        335.28        350.82        18.64 o                         
   3   4  14        164.34        195.84        30.92 o                         
   4   4  14         47.35         44.03         4.88 o                         
   5   4  14          1.98          2.61         1.94 o                         
   6   4  14          8.24          6.66         1.86 o                         
  -6   5  14          5.29          5.29         2.28 o                         
  -5   5  14         18.65         21.25         1.96 o                         
  -4   5  14          1.01          0.42         1.63 o                         
  -3   5  14        125.30        123.32         5.85 o                         
  -2   5  14         94.27         90.00         3.30 o                         
  -1   5  14        165.42        154.11         4.46 o                         
   0   5  14        287.59        338.59        32.12 o                         
   1   5  14        166.07        163.39        11.15 o                         
   2   5  14         91.84         89.59         2.09 o                         
   3   5  14        125.90        137.99         9.58 o                         
   4   5  14          1.14          4.13         1.77 o                         
   5   5  14         18.45         19.93         1.83 o                         
   6   5  14          5.39          7.93         2.28 o                         
  -5   6  14          8.23          7.94         1.73 o                         
  -4   6  14         16.37         15.19         1.90 o                         
  -3   6  14         35.35         38.02         3.62 o                         
  -2   6  14        190.40        143.78         4.03 o                         
  -1   6  14        275.67        287.73         5.91 o                         
   0   6  14         95.15        106.17         5.69 o                         
   1   6  14        277.59        288.74        10.25 o                         
   2   6  14        188.05        190.68         5.52 o                         
   3   6  14         34.24         45.86         3.83 o                         
   4   6  14         16.45         18.91         2.29 o                         
   5   6  14          8.03         12.47         2.16 o                         
  -5   7  14         13.39         11.23         1.93 o                         
  -4   7  14         10.59         11.83         2.11 o                         
  -3   7  14          5.66          5.26         1.80 o                         
  -2   7  14        156.28        162.05         5.58 o                         
  -1   7  14         49.71         54.68         3.97 o                         
   0   7  14         15.71         13.51         1.48 o                         
   1   7  14         49.57         49.12         3.13 o                         
   2   7  14        155.29        183.35        18.14 o                         
   3   7  14          5.37          8.25         2.20 o                         
   4   7  14         11.10         14.75         2.12 o                         
   5   7  14         13.54         13.47         2.14 o                         
  -5   8  14          1.00          1.83         2.24 o                         
  -4   8  14         45.88         46.27         2.75 o                         
  -3   8  14          0.95          2.99         1.99 o                         
  -2   8  14         53.81         52.08         4.33 o                         
  -1   8  14         73.12         71.57         3.97 o                         
   0   8  14          7.42          7.35         1.63 o                         
   1   8  14         72.88         85.04         5.55 o                         
   2   8  14         54.65         56.13         2.38 o                         
   3   8  14          0.97          2.73         2.11 o                         
   4   8  14         45.32         47.11         4.26 o                         
   5   8  14          1.01         -0.45         2.26 o                         
  -4   9  14         20.17         17.09         2.77 o                         
  -3   9  14         14.81         12.29         2.90 o                         
  -2   9  14         23.47         24.69         3.03 o                         
  -1   9  14         54.30         50.68         8.23 o                         
   0   9  14         94.38         84.21         9.51 o                         
   1   9  14         53.70         58.02         5.06 o                         
   2   9  14         22.72         23.36         2.21 o                         
   3   9  14         14.73         18.76         2.46 o                         
   4   9  14         20.16         19.08         2.24 o                         
  -3  10  14         26.69         23.88         2.88 o                         
  -2  10  14         36.41         28.60         2.69 o                         
  -1  10  14         40.79         38.69         3.30 o                         
   0  10  14          5.99          6.70         2.35 o                         
   1  10  14         41.38         47.90         7.60 o                         
   2  10  14         35.67         43.38         7.18 o                         
   3  10  14         27.08         33.22         3.04 o                         
  -2  11  14          9.67          8.72         2.70 o                         
  -1  11  14         39.25         29.75         2.85 o                         
   0  11  14          2.74          1.76         1.88 o                         
   1  11  14         39.75         37.00         4.80 o                         
   2  11  14          9.37          6.00         2.25 o                         
  -1  12  14         21.47         18.96         4.33 o                         
   0  12  14         21.57         15.06         3.18 o                         
   1  12  14         21.11         18.47         5.14 o                         
   1   0  15        602.52        561.33         9.93 o                         
   2   0  15        420.02        439.07        16.98 o                         
   3   0  15         77.52         78.36         2.38 o                         
   4   0  15          2.67          3.53         1.67 o                         
   5   0  15         11.60         10.50         1.95 o                         
   6   0  15          2.56          5.55         1.88 o                         
  -6   1  15          0.73          2.51         2.03 o                         
  -5   1  15         16.73         19.68         2.98 o                         
  -4   1  15          4.43          3.50         1.71 o                         
  -3   1  15         38.90         43.01         4.44 o                         
  -2   1  15        150.80        159.76         7.69 o                         
  -1   1  15        138.25        126.57         2.76 o                         
   0   1  15        356.67        370.73         4.35 o                         
   1   1  15        142.56        146.54         7.79 o                         
   2   1  15        146.61        156.52         5.43 o                         
   3   1  15         39.85         46.96         2.31 o                         
   4   1  15          4.24          4.50         2.04 o                         
   5   1  15         16.31         13.98         2.23 o                         
   6   1  15          0.78          0.87         1.84 o                         
  -6   2  15         16.03         13.21         2.26 o                         
  -5   2  15          8.24          9.32         2.01 o                         
  -4   2  15         30.17         31.33         2.13 o                         
  -3   2  15         32.67         26.44         2.92 o                         
  -2   2  15         21.12         23.34         3.42 o                         
  -1   2  15         19.17         19.37         1.38 o                         
   0   2  15          1.34          5.48         1.37 o                         
   1   2  15         19.15         22.05         3.61 o                         
   2   2  15         19.90         21.29         2.09 o                         
   3   2  15         33.10         32.20         1.94 o                         
   4   2  15         30.20         38.32         3.48 o                         
   5   2  15          8.01          8.35         2.02 o                         
   6   2  15         16.16         14.21         1.85 o                         
  -6   3  15          3.60          4.04         2.13 o                         
  -5   3  15         16.68         15.50         1.75 o                         
  -4   3  15        120.31        111.59         5.87 o                         
  -3   3  15        195.65        197.94        11.66 o                         
  -2   3  15         40.62         38.34         2.25 o                         
  -1   3  15        413.95        395.20         4.99 o                         
   0   3  15        797.87        916.35        41.42 o                         
   1   3  15        422.40        414.87        16.56 o                         
   2   3  15         41.96         43.99         1.91 o                         
   3   3  15        196.06        203.39         3.40 o                         
   4   3  15        119.96        126.41         7.79 o                         
   5   3  15         17.22         17.32         2.02 o                         
   6   3  15          3.62          2.12         1.78 o                         
  -6   4  15          0.29          1.64         1.78 o                         
  -5   4  15          4.64          6.56         1.63 o                         
  -4   4  15          3.29          1.75         1.98 o                         
  -3   4  15        124.94        121.41         8.54 o                         
  -2   4  15        126.88        121.35         5.61 o                         
  -1   4  15        142.05        156.69         4.49 o                         
   0   4  15        315.97        299.59         3.21 o                         
   1   4  15        138.46        131.14        11.85 o                         
   2   4  15        129.30        148.10        11.99 o                         
   3   4  15        122.69        125.46         7.37 o                         
   4   4  15          2.98          0.76         1.79 o                         
   5   4  15          4.78          4.87         1.98 o                         
   6   4  15          0.27          0.84         2.12 o                         
  -5   5  15          2.60          1.22         1.61 o                         
  -4   5  15         55.78         62.63        14.11 o                         
  -3   5  15        206.75        205.13         7.66 o                         
  -2   5  15        164.92        154.62        10.22 o                         
  -1   5  15          7.18         11.09         3.29 o                         
   0   5  15        405.76        420.73        13.16 o                         
   1   5  15          7.08          8.36         1.35 o                         
   2   5  15        165.68        177.85        12.28 o                         
   3   5  15        205.00        233.38        16.10 o                         
   4   5  15         55.05         65.83         6.99 o                         
   5   5  15          2.58          3.14         2.02 o                         
  -5   6  15          0.39          0.95         1.89 o                         
  -4   6  15         18.89         20.97         2.34 o                         
  -3   6  15          1.75          1.41         1.92 o                         
  -2   6  15         40.72         37.79         3.13 o                         
  -1   6  15         27.99         37.32         3.67 o                         
   0   6  15        162.56        175.31         9.64 o                         
   1   6  15         29.77         33.74         2.57 o                         
   2   6  15         38.54         42.60         3.07 o                         
   3   6  15          1.60          1.56         1.50 o                         
   4   6  15         18.74         21.77         2.86 o                         
   5   6  15          0.35          0.54         2.05 o                         
  -5   7  15          6.85          5.17         1.90 o                         
  -4   7  15          3.90          3.54         1.84 o                         
  -3   7  15         52.17         48.90         2.75 o                         
  -2   7  15         46.28         41.90         3.29 o                         
  -1   7  15        158.31        153.21         4.58 o                         
   0   7  15         32.87         32.21         2.39 o                         
   1   7  15        162.51        154.96         8.17 o                         
   2   7  15         44.76         51.10         5.49 o                         
   3   7  15         52.98         54.07         2.33 o                         
   4   7  15          3.83          6.00         1.69 o                         
   5   7  15          6.84          4.73         1.97 o                         
  -4   8  15          0.84          1.53         1.88 o                         
  -3   8  15         14.22         16.08         2.54 o                         
  -2   8  15         39.92         32.29         3.40 o                         
  -1   8  15        140.87        129.16         3.51 o                         
   0   8  15         10.12          7.71         1.83 o                         
   1   8  15        138.67        160.47        18.23 o                         
   2   8  15         39.57         42.07         2.24 o                         
   3   8  15         15.36         20.49         2.13 o                         
   4   8  15          0.83          0.47         2.03 o                         
  -4   9  15         16.58         16.96         2.82 o                         
  -3   9  15          0.99          1.83         2.07 o                         
  -2   9  15         21.89         24.75         2.52 o                         
  -1   9  15         21.81         24.76         3.34 o                         
   0   9  15          0.35         -0.41         2.09 o                         
   1   9  15         21.00         25.88         5.26 o                         
   2   9  15         22.33         20.72         2.12 o                         
   3   9  15          1.00          2.01         1.93 o                         
   4   9  15         16.39         17.52         2.21 o                         
  -3  10  15          9.59         10.96         2.65 o                         
  -2  10  15          4.24          3.94         2.15 o                         
  -1  10  15          1.18          2.46         1.84 o                         
   0  10  15          1.61          1.92         2.66 o                         
   1  10  15          1.12          2.40         1.65 o                         
   2  10  15          4.32          6.70         2.38 o                         
   3  10  15          9.41         12.65         2.62 o                         
  -2  11  15         14.15         14.75         3.36 o                         
  -1  11  15          0.93          0.02         2.09 o                         
   0  11  15          4.16          2.54         1.94 o                         
   1  11  15          0.93          1.35         1.98 o                         
   2  11  15         14.25         13.14         3.60 o                         
   0  12  15         12.37          7.40         2.65 o                         
   0   0  16       1343.58       1319.20        10.60 o                         
   1   0  16        213.17        236.85        19.37 o                         
   2   0  16         15.44         17.38         2.02 o                         
   3   0  16        155.51        173.24        12.18 o                         
   4   0  16          4.98          4.78         1.92 o                         
   5   0  16         16.04         12.25         2.00 o                         
   6   0  16         45.11         43.73         5.55 o                         
  -6   1  16          0.05          0.42         1.70 o                         
  -5   1  16          7.32          4.58         2.13 o                         
  -4   1  16          1.80          2.83         1.98 o                         
  -3   1  16        330.23        391.19        49.20 o                         
  -2   1  16        193.29        201.42         6.71 o                         
  -1   1  16        170.11        191.69         2.64 o                         
   0   1  16         99.76         93.69         2.52 o                         
   1   1  16        172.52        189.68         2.81 o                         
   2   1  16        200.91        205.03         3.50 o                         
   3   1  16        328.62        344.29         6.95 o                         
   4   1  16          1.63          2.08         1.65 o                         
   5   1  16          7.36          7.66         2.24 o                         
   6   1  16          0.05          1.85         2.44 o                         
  -6   2  16          0.88          0.37         1.89 o                         
  -5   2  16         22.12         22.02         2.39 o                         
  -4   2  16         67.31         53.08         3.13 o                         
  -3   2  16        242.88        178.30        52.69 o                         
  -2   2  16         82.11         84.94         2.59 o                         
  -1   2  16        177.55        178.52         5.63 o                         
   0   2  16         91.12         89.52         3.87 o                         
   1   2  16        174.51        181.54         3.52 o                         
   2   2  16         82.51         84.75         1.94 o                         
   3   2  16        243.30        243.95         3.79 o                         
   4   2  16         66.62         62.89         2.72 o                         
   5   2  16         22.30         24.47         2.13 o                         
   6   2  16          0.85         -0.97         1.87 o                         
  -6   3  16          2.29          3.83         1.70 o                         
  -5   3  16          3.52          5.63         1.76 o                         
  -4   3  16         10.39          7.19         1.95 o                         
  -3   3  16        163.46        173.25        13.00 o                         
  -2   3  16         92.11         84.09         2.54 o                         
  -1   3  16         38.53         37.70         5.72 o                         
   0   3  16         67.32         55.42         3.05 o                         
   1   3  16         40.23         40.51         1.63 o                         
   2   3  16         91.47         83.75         2.54 o                         
   3   3  16        170.18        180.78         6.50 o                         
   4   3  16         10.50          9.62         2.74 o                         
   5   3  16          3.69          2.72         2.19 o                         
   6   3  16          2.28          2.07         1.96 o                         
  -6   4  16          0.90          2.28         1.82 o                         
  -5   4  16         17.99         17.94         1.80 o                         
  -4   4  16         32.65         28.74         5.99 o                         
  -3   4  16         26.01         23.46         2.66 o                         
  -2   4  16         65.76         69.83         2.56 o                         
  -1   4  16        209.16        195.11         3.69 o                         
   0   4  16        218.08        230.47        15.32 o                         
   1   4  16        209.85        199.94         9.46 o                         
   2   4  16         64.77         77.66         5.68 o                         
   3   4  16         26.07         21.92         2.00 o                         
   4   4  16         33.40         29.40         2.10 o                         
   5   4  16         18.18         18.26         2.20 o                         
   6   4  16          0.88         -0.54         1.79 o                         
  -5   5  16          4.00          2.66         1.66 o                         
  -4   5  16          2.25          2.59         1.83 o                         
  -3   5  16         14.97          8.03         6.71 o                         
  -2   5  16         31.09         27.41         2.01 o                         
  -1   5  16         16.13         11.24         1.78 o                         
   0   5  16        187.78        208.38        16.71 o                         
   1   5  16         16.31         13.59         1.47 o                         
   2   5  16         28.19         32.55         1.86 o                         
   3   5  16         14.39         11.05         1.79 o                         
   4   5  16          2.58          1.95         2.22 o                         
   5   5  16          3.94          4.07         2.08 o                         
  -5   6  16          4.07          3.13         2.42 o                         
  -4   6  16          0.33          1.62         1.64 o                         
  -3   6  16         71.76         64.94         2.85 o                         
  -2   6  16         95.31         94.08         3.97 o                         
  -1   6  16         53.31         49.00         2.27 o                         
   0   6  16        260.07        232.97         7.85 o                         
   1   6  16         53.07         53.03         5.79 o                         
   2   6  16         95.18         98.72         3.51 o                         
   3   6  16         71.93         74.32         2.34 o                         
   4   6  16          0.27          1.43         1.49 o                         
   5   6  16          4.20          3.65         2.41 o                         
  -5   7  16          0.60          0.14         1.93 o                         
  -4   7  16         41.99         41.18         2.33 o                         
  -3   7  16          1.61          1.11         1.80 o                         
  -2   7  16         24.63         24.03         3.18 o                         
  -1   7  16         10.16          9.73         2.16 o                         
   0   7  16         92.15         94.09         4.79 o                         
   1   7  16          9.73          7.94         1.78 o                         
   2   7  16         26.12         27.51         2.13 o                         
   3   7  16          1.46          0.99         1.46 o                         
   4   7  16         42.72         48.15         4.55 o                         
   5   7  16          0.58          1.06         1.58 o                         
  -4   8  16          4.30          4.48         1.93 o                         
  -3   8  16          2.10          5.63         2.05 o                         
  -2   8  16         14.17         13.49         3.02 o                         
  -1   8  16        158.96        151.55        13.71 o                         
   0   8  16          0.14          1.75         2.42 o                         
   1   8  16        160.17        147.40        17.04 o                         
   2   8  16         14.51         15.88         2.02 o                         
   3   8  16          2.16          5.58         1.97 o                         
   4   8  16          4.24          5.17         1.83 o                         
  -4   9  16          9.20          8.27         2.45 o                         
  -3   9  16         22.03         28.01         3.23 o                         
  -2   9  16          3.09          2.04         2.65 o                         
  -1   9  16         36.17         28.61         2.71 o                         
   0   9  16          7.99          7.31         2.67 o                         
   1   9  16         37.37         40.63         3.17 o                         
   2   9  16          3.23          4.32         1.64 o                         
   3   9  16         22.79         25.43         2.35 o                         
   4   9  16          9.12          8.75         2.29 o                         
  -3  10  16          9.91          5.85         2.68 o                         
  -2  10  16          9.17          5.78         2.18 o                         
  -1  10  16         17.30         18.40         4.62 o                         
   0  10  16         19.50         20.09         4.29 o                         
   1  10  16         18.11         20.84         3.67 o                         
   2  10  16          9.18          6.42         2.14 o                         
   3  10  16          9.84          9.39         2.62 o                         
  -2  11  16          5.02          5.86         3.26 o                         
  -1  11  16          5.76          4.87         2.20 o                         
   0  11  16          7.97          4.38         2.02 o                         
   1  11  16          5.70          3.63         1.79 o                         
   2  11  16          4.78          3.68         2.41 o                         
   1   0  17         50.83         46.47         4.06 o                         
   2   0  17        510.63        368.75       116.57 o                         
   3   0  17        173.93        170.72         6.96 o                         
   4   0  17          0.56          2.96         1.62 o                         
   5   0  17          9.46          6.96         1.90 o                         
   6   0  17          3.22          4.49         1.76 o                         
  -6   1  17          0.05          1.63         1.70 o                         
  -5   1  17          0.76          2.50         1.81 o                         
  -4   1  17         52.91         38.04        13.08 o                         
  -3   1  17        145.77        145.99        12.95 o                         
  -2   1  17        102.84        104.73         2.97 o                         
  -1   1  17        221.02        234.16         4.24 o                         
   0   1  17         26.79         25.90         2.21 o                         
   1   1  17        218.40        235.81         5.27 o                         
   2   1  17        105.50        113.34         4.73 o                         
   3   1  17        143.96        157.54        16.83 o                         
   4   1  17         52.74         53.30         3.12 o                         
   5   1  17          0.83          0.59         2.20 o                         
   6   1  17          0.07          0.39         1.85 o                         
  -6   2  17          0.30          1.81         2.10 o                         
  -5   2  17         13.53         14.22         2.57 o                         
  -4   2  17         29.41         27.89         2.07 o                         
  -3   2  17        180.96        178.89         3.39 o                         
  -2   2  17         64.71         62.72         4.95 o                         
  -1   2  17         93.53         98.10         2.03 o                         
   0   2  17        131.05        132.64         4.05 o                         
   1   2  17         93.41        117.73        11.39 o                         
   2   2  17         63.68         63.10         2.44 o                         
   3   2  17        184.02        191.88         3.69 o                         
   4   2  17         29.52         29.10         6.57 o                         
   5   2  17         13.56         15.75         2.31 o                         
   6   2  17          0.34         -0.09         1.96 o                         
  -6   3  17          0.64          0.84         1.80 o                         
  -5   3  17         26.09         26.43         1.92 o                         
  -4   3  17          8.34          7.72         1.91 o                         
  -3   3  17         22.66         21.87         2.33 o                         
  -2   3  17        548.53        549.61        21.49 o                         
  -1   3  17         10.28          8.91         1.62 o                         
   0   3  17          1.88          4.33         1.58 o                         
   1   3  17         11.36         11.19         1.31 o                         
   2   3  17        544.73        608.67        31.29 o                         
   3   3  17         22.82         25.61         3.18 o                         
   4   3  17          8.86          7.48         2.21 o                         
   5   3  17         25.65         23.42         2.23 o                         
   6   3  17          0.65          2.10         1.86 o                         
  -5   4  17          2.66          3.07         2.10 o                         
  -4   4  17         12.07         17.31         4.04 o                         
  -3   4  17        160.94        158.41         3.97 o                         
  -2   4  17        160.01        157.44         3.28 o                         
  -1   4  17        323.39        327.69        13.02 o                         
   0   4  17        101.20        107.85         2.61 o                         
   1   4  17        323.85        343.43         8.39 o                         
   2   4  17        156.14        157.52         5.36 o                         
   3   4  17        159.09        163.02         5.50 o                         
   4   4  17         12.15         15.89         2.27 o                         
   5   4  17          2.56          4.17         2.28 o                         
  -5   5  17          0.97          1.34         1.67 o                         
  -4   5  17         43.27         39.99         2.41 o                         
  -3   5  17        104.58         90.06         2.88 o                         
  -2   5  17         83.89         87.16         2.71 o                         
  -1   5  17         43.61         36.65         2.03 o                         
   0   5  17         67.57         69.51         4.27 o                         
   1   5  17         44.87         47.33         2.73 o                         
   2   5  17         83.79         95.32         6.57 o                         
   3   5  17        105.48        109.17         5.30 o                         
   4   5  17         43.01         44.22         2.74 o                         
   5   5  17          0.90          1.45         2.28 o                         
  -5   6  17          2.03          1.50         1.91 o                         
  -4   6  17         26.11         21.22         2.65 o                         
  -3   6  17         21.92         20.61         2.36 o                         
  -2   6  17         68.74         69.43         3.70 o                         
  -1   6  17         33.08         27.00         2.87 o                         
   0   6  17         17.96         18.64         1.54 o                         
   1   6  17         31.91         33.79         2.07 o                         
   2   6  17         66.22         74.64         7.30 o                         
   3   6  17         21.70         25.23         3.38 o                         
   4   6  17         25.48         31.97         3.25 o                         
   5   6  17          2.09          2.08         3.30 o                         
  -4   7  17         35.90         36.14         2.82 o                         
  -3   7  17          4.26          3.92         2.67 o                         
  -2   7  17          9.08         11.16         3.81 o                         
  -1   7  17         49.13         45.07         2.61 o                         
   0   7  17          6.42          8.16         2.03 o                         
   1   7  17         47.44         57.86         6.52 o                         
   2   7  17          9.74         10.45         1.89 o                         
   3   7  17          4.18          6.96         1.83 o                         
   4   7  17         35.47         47.54         4.60 o                         
  -4   8  17          3.60          4.35         1.74 o                         
  -3   8  17          4.67          5.42         2.83 o                         
  -2   8  17         21.73         23.85         4.11 o                         
  -1   8  17        152.91        147.35         3.71 o                         
   0   8  17         56.61         59.85         5.20 o                         
   1   8  17        152.47        157.12         3.07 o                         
   2   8  17         22.20         26.42         3.42 o                         
   3   8  17          4.65          7.22         2.27 o                         
   4   8  17          3.66          4.66         2.08 o                         
  -3   9  17          2.58          3.76         2.13 o                         
  -2   9  17         18.19         16.05         4.19 o                         
  -1   9  17         33.68         34.53         3.11 o                         
   0   9  17          0.13          1.22         1.80 o                         
   1   9  17         33.77         35.69         3.80 o                         
   2   9  17         18.09         18.10         1.98 o                         
   3   9  17          2.57          2.85         2.02 o                         
  -3  10  17          8.41         10.44         2.35 o                         
  -2  10  17         22.92         23.61         3.32 o                         
  -1  10  17         20.16         17.27         4.60 o                         
   0  10  17          7.10          6.93         2.19 o                         
   1  10  17         19.53         22.04         2.70 o                         
   2  10  17         23.27         20.76         2.20 o                         
   3  10  17          8.24         11.06         2.39 o                         
  -1  11  17          6.84          5.84         2.62 o                         
   0  11  17          0.02          1.49         2.17 o                         
   1  11  17          6.68          4.73         2.17 o                         
   0   0  18        661.83        704.68         7.74 o                         
   1   0  18         70.75         66.97         8.71 o                         
   2   0  18         77.12         79.64         2.48 o                         
   3   0  18        179.26        164.70         7.88 o                         
   4   0  18         26.34         23.27         2.74 o                         
   5   0  18         12.00         16.08         3.31 o                         
   6   0  18          0.03          0.22         1.81 o                         
  -6   1  18          1.10          2.67         1.75 o                         
  -5   1  18          4.39          3.24         1.90 o                         
  -4   1  18         65.33         60.25         3.04 o                         
  -3   1  18        164.03        164.38         5.45 o                         
  -2   1  18        495.48        450.87         4.59 o                         
  -1   1  18        195.47        185.00        16.17 o                         
   0   1  18          4.30          6.48         1.60 o                         
   1   1  18        191.39        184.29         6.42 o                         
   2   1  18        496.90        489.57        13.78 o                         
   3   1  18        163.92        168.03         8.17 o                         
   4   1  18         65.23         61.86         2.39 o                         
   5   1  18          4.63          5.94         2.63 o                         
   6   1  18          1.06          1.69         1.72 o                         
  -6   2  18          1.54          3.63         1.79 o                         
  -5   2  18          0.51          1.94         1.88 o                         
  -4   2  18         17.99         18.17         2.24 o                         
  -3   2  18         64.48         65.00         5.51 o                         
  -2   2  18         25.56         30.69         4.00 o                         
  -1   2  18        104.38        101.18         3.09 o                         
   0   2  18         19.29         16.75         1.79 o                         
   1   2  18        106.08        103.82         5.37 o                         
   2   2  18         26.61         30.31         1.97 o                         
   3   2  18         65.83         77.33         6.99 o                         
   4   2  18         17.13         13.74         2.07 o                         
   5   2  18          0.56          1.04         1.86 o                         
   6   2  18          1.52          3.12         1.80 o                         
  -5   3  18          0.49          0.78         2.18 o                         
  -4   3  18         14.73         10.44         1.97 o                         
  -3   3  18        141.82        153.61         9.04 o                         
  -2   3  18         31.44         31.24         2.16 o                         
  -1   3  18        118.35        126.21         8.39 o                         
   0   3  18        535.73        548.87         9.68 o                         
   1   3  18        119.83        123.01         2.19 o                         
   2   3  18         31.09         38.01         4.41 o                         
   3   3  18        141.76        138.85         3.13 o                         
   4   3  18         15.08         11.70         4.19 o                         
   5   3  18          0.47          1.22         1.95 o                         
  -5   4  18          0.12          3.65         1.87 o                         
  -4   4  18         16.84         17.74         2.15 o                         
  -3   4  18         44.25         40.80         4.86 o                         
  -2   4  18        126.22        132.28         2.93 o                         
  -1   4  18        177.29        181.24         5.28 o                         
   0   4  18         34.52         38.55         2.21 o                         
   1   4  18        178.41        200.16         6.22 o                         
   2   4  18        124.57        135.27         7.44 o                         
   3   4  18         45.74         42.41         2.01 o                         
   4   4  18         16.89         22.43         4.43 o                         
   5   4  18          0.13          1.21         1.96 o                         
  -5   5  18          3.86          5.40         1.75 o                         
  -4   5  18          1.06          1.16         1.79 o                         
  -3   5  18          6.48          5.79         2.43 o                         
  -2   5  18        166.79        163.20         4.44 o                         
  -1   5  18        157.94        158.83         5.38 o                         
   0   5  18        106.75        120.27         3.70 o                         
   1   5  18        158.54        176.69        12.54 o                         
   2   5  18        164.73        175.92        15.47 o                         
   3   5  18          6.39          7.82         1.49 o                         
   4   5  18          1.06          1.84         1.70 o                         
   5   5  18          3.99          4.45         2.16 o                         
  -5   6  18          6.10          7.30         2.23 o                         
  -4   6  18          0.12          1.13         1.93 o                         
  -3   6  18         44.91         44.30         3.31 o                         
  -2   6  18         44.57         39.40         3.27 o                         
  -1   6  18         40.36         34.66         3.83 o                         
   0   6  18          1.78          2.58         1.63 o                         
   1   6  18         39.51         38.67         1.89 o                         
   2   6  18         44.16         45.27         1.94 o                         
   3   6  18         44.59         53.72         5.62 o                         
   4   6  18          0.10         -1.50         1.63 o                         
   5   6  18          5.99          6.37         2.55 o                         
  -4   7  18         11.96          9.25         2.01 o                         
  -3   7  18          4.29          3.43         2.81 o                         
  -2   7  18         35.55         35.98         3.17 o                         
  -1   7  18          3.27          3.27         1.95 o                         
   0   7  18         18.46         17.54         2.93 o                         
   1   7  18          3.09          3.90         1.53 o                         
   2   7  18         36.61         40.11         6.20 o                         
   3   7  18          4.19          4.05         1.72 o                         
   4   7  18         11.81         17.16         3.11 o                         
  -4   8  18         23.91         18.53         3.19 o                         
  -3   8  18         13.90         13.27         3.15 o                         
  -2   8  18          8.06          8.44         2.81 o                         
  -1   8  18         16.08         11.01         2.24 o                         
   0   8  18          1.75          2.93         2.08 o                         
   1   8  18         16.14         15.77         1.97 o                         
   2   8  18          8.90         10.27         1.95 o                         
   3   8  18         13.74         17.80         2.12 o                         
   4   8  18         24.17         21.51         2.05 o                         
  -3   9  18          6.83          5.77         3.11 o                         
  -2   9  18         12.80          8.03         2.99 o                         
  -1   9  18          8.67          8.13         1.90 o                         
   0   9  18         20.39         19.41         2.83 o                         
   1   9  18          9.07          6.04         1.73 o                         
   2   9  18         12.93         12.55         1.91 o                         
   3   9  18          6.93          5.45         1.95 o                         
  -2  10  18          0.89          1.60         1.90 o                         
  -1  10  18         36.96         31.19         4.24 o                         
   0  10  18          0.83          0.44         2.30 o                         
   1  10  18         37.71         32.77         2.49 o                         
   2  10  18          0.86          0.98         2.03 o                         
  -1  11  18          7.58          5.26         2.32 o                         
   0  11  18          2.75          1.57         3.02 o                         
   1  11  18          7.41          5.42         2.53 o                         
   1   0  19        210.33        197.65         4.77 o                         
   2   0  19         80.01         79.31         1.98 o                         
   3   0  19         19.88         17.43         2.03 o                         
   4   0  19          6.47          5.38         1.78 o                         
   5   0  19         21.83         24.25         2.13 o                         
  -5   1  19          0.85          0.12         1.89 o                         
  -4   1  19         30.57         36.19         7.59 o                         
  -3   1  19         78.48         78.34         7.60 o                         
  -2   1  19         18.08         18.24         1.86 o                         
  -1   1  19         94.96         93.77         3.65 o                         
   0   1  19         25.85         27.14         1.80 o                         
   1   1  19         94.60         97.62         2.05 o                         
   2   1  19         19.41         16.23         1.67 o                         
   3   1  19         80.61         73.48         2.50 o                         
   4   1  19         31.07         33.13         2.18 o                         
   5   1  19          0.82          1.99         2.28 o                         
  -5   2  19          1.65          1.49         2.21 o                         
  -4   2  19          0.07          0.36         1.79 o                         
  -3   2  19        308.72        307.60         7.44 o                         
  -2   2  19         79.41         77.05         3.53 o                         
  -1   2  19          1.51          1.87         1.79 o                         
   0   2  19        105.53        101.92        19.69 o                         
   1   2  19          1.61          3.72         1.37 o                         
   2   2  19         78.46         79.63         2.41 o                         
   3   2  19        307.36        381.12        11.81 o                         
   4   2  19          0.10          0.61         1.82 o                         
   5   2  19          1.75          1.64         2.03 o                         
  -5   3  19         14.64         13.91         2.22 o                         
  -4   3  19         32.57         27.45         2.15 o                         
  -3   3  19         49.21         55.02         6.15 o                         
  -2   3  19         17.52         17.35         1.87 o                         
  -1   3  19         45.78         44.89         2.37 o                         
   0   3  19          1.22          1.79         1.58 o                         
   1   3  19         46.68         50.03         2.00 o                         
   2   3  19         19.12         19.20         1.59 o                         
   3   3  19         49.84         50.87         3.32 o                         
   4   3  19         32.63         31.30         2.95 o                         
   5   3  19         14.62         17.30         2.49 o                         
  -5   4  19          2.89          1.42         2.15 o                         
  -4   4  19          3.04          3.15         3.85 o                         
  -3   4  19          4.16          4.34         1.73 o                         
  -2   4  19         45.47         47.81         3.67 o                         
  -1   4  19         36.64         38.06         2.22 o                         
   0   4  19         42.89         40.20         2.01 o                         
   1   4  19         35.86         40.89         3.31 o                         
   2   4  19         44.53         47.96         2.04 o                         
   3   4  19          4.21          5.48         1.48 o                         
   4   4  19          2.91          3.29         2.25 o                         
   5   4  19          2.97          3.26         2.11 o                         
  -5   5  19         11.99          9.67         1.86 o                         
  -4   5  19          4.58          5.11         1.93 o                         
  -3   5  19          7.38          8.69         2.15 o                         
  -2   5  19          5.05          9.91         3.77 o                         
  -1   5  19          3.33          3.30         1.71 o                         
   0   5  19         28.14         25.63         3.31 o                         
   1   5  19          3.88          5.88         1.53 o                         
   2   5  19          5.23          8.41         1.71 o                         
   3   5  19          8.29         11.31         1.71 o                         
   4   5  19          4.60          8.15         1.80 o                         
   5   5  19         12.08         12.36         2.27 o                         
  -5   6  19          0.13          1.09         1.98 o                         
  -4   6  19          3.53          3.64         1.85 o                         
  -3   6  19         38.24         34.98         2.29 o                         
  -2   6  19         19.81         17.62         3.06 o                         
  -1   6  19         32.56         31.12         2.40 o                         
   0   6  19         11.31         14.48         2.14 o                         
   1   6  19         32.27         30.31         3.07 o                         
   2   6  19         19.86         19.32         1.91 o                         
   3   6  19         38.06         46.76         4.94 o                         
   4   6  19          3.48          4.53         1.75 o                         
   5   6  19          0.11          0.96         2.42 o                         
  -4   7  19          1.35          1.80         1.88 o                         
  -3   7  19          7.87          9.07         2.86 o                         
  -2   7  19         16.54         14.37         3.99 o                         
  -1   7  19         16.30         20.65         2.31 o                         
   0   7  19         16.01         18.29         2.05 o                         
   1   7  19         16.91         20.26         2.13 o                         
   2   7  19         16.24         15.21         1.72 o                         
   3   7  19          7.73         10.07         2.69 o                         
   4   7  19          1.44          1.80         2.07 o                         
  -4   8  19          3.97          8.30         3.55 o                         
  -3   8  19          8.61          8.32         3.24 o                         
  -2   8  19          7.91          7.98         2.95 o                         
  -1   8  19         10.68         10.83         1.92 o                         
   0   8  19         96.74         79.55         7.50 o                         
   1   8  19         10.68         15.47         2.15 o                         
   2   8  19          7.54         10.48         1.82 o                         
   3   8  19          8.46         10.37         2.37 o                         
   4   8  19          3.81          6.01         1.99 o                         
  -3   9  19          1.00          2.22         2.45 o                         
  -2   9  19         28.36         25.60         3.45 o                         
  -1   9  19         22.80         21.92         4.21 o                         
   0   9  19          1.27          1.43         1.97 o                         
   1   9  19         22.38         25.64         5.03 o                         
   2   9  19         29.03         26.42         2.25 o                         
   3   9  19          1.07          0.42         1.93 o                         
  -2  10  19         27.26         21.07         3.18 o                         
  -1  10  19         15.81         11.70         2.50 o                         
   0  10  19          1.00          0.89         2.41 o                         
   1  10  19         15.95         11.57         2.53 o                         
   2  10  19         27.07         27.03         3.44 o                         
   0  11  19          3.35          4.41         2.68 o                         
   0   0  20         23.37         26.30         3.40 o                         
   1   0  20         18.95         21.23         1.63 o                         
   2   0  20          1.26          1.62         1.49 o                         
   3   0  20        222.19        210.92         3.37 o                         
   4   0  20          3.18          3.62         2.20 o                         
   5   0  20          0.00          2.31         2.20 o                         
  -5   1  20          1.27          2.75         1.92 o                         
  -4   1  20         24.18         22.25         2.04 o                         
  -3   1  20        190.46        182.18         3.38 o                         
  -2   1  20        222.02        198.60        27.74 o                         
  -1   1  20         49.80         54.18         2.25 o                         
   0   1  20        185.92        168.44         7.65 o                         
   1   1  20         51.33         55.68         4.35 o                         
   2   1  20        218.85        228.30         6.05 o                         
   3   1  20        190.29        185.26         8.00 o                         
   4   1  20         24.49         23.19         2.28 o                         
   5   1  20          1.39          1.24         2.78 o                         
  -5   2  20          2.39          3.39         2.04 o                         
  -4   2  20         18.68         16.24         1.99 o                         
  -3   2  20         14.40         15.89         1.99 o                         
  -2   2  20         11.01         12.47         2.01 o                         
  -1   2  20         79.05         75.76         4.62 o                         
   0   2  20         95.11        100.22         6.62 o                         
   1   2  20         82.30         85.97         4.20 o                         
   2   2  20         10.57         12.19         1.64 o                         
   3   2  20         14.88         19.36         3.64 o                         
   4   2  20         18.41         17.76         2.02 o                         
   5   2  20          2.27          4.69         2.06 o                         
  -5   3  20          5.39          5.45         2.34 o                         
  -4   3  20          9.90          8.70         2.02 o                         
  -3   3  20         64.30         51.69        12.19 o                         
  -2   3  20         68.85         72.65         6.53 o                         
  -1   3  20        200.52        200.89         7.02 o                         
   0   3  20         15.53         18.11         1.76 o                         
   1   3  20        199.15        221.94        12.76 o                         
   2   3  20         69.85         67.86         2.20 o                         
   3   3  20         64.94         58.91         4.63 o                         
   4   3  20          9.57          9.33         3.73 o                         
   5   3  20          5.40          2.99         2.09 o                         
  -5   4  20          4.36          3.73         2.42 o                         
  -4   4  20         19.63         16.25         2.19 o                         
  -3   4  20          9.71          9.73         2.67 o                         
  -2   4  20        204.95        221.70        15.32 o                         
  -1   4  20        133.36        155.66         3.38 o                         
   0   4  20         58.18         56.73         3.00 o                         
   1   4  20        132.85        150.75        14.88 o                         
   2   4  20        204.08        219.71         7.56 o                         
   3   4  20          9.47         11.78         1.86 o                         
   4   4  20         19.26         21.88         3.23 o                         
   5   4  20          4.44          4.68         2.16 o                         
  -5   5  20          1.18          2.05         1.75 o                         
  -4   5  20         21.37         16.20         2.20 o                         
  -3   5  20         20.11         16.12         1.85 o                         
  -2   5  20        142.68        138.25         4.44 o                         
  -1   5  20         62.22         66.15         2.68 o                         
   0   5  20          6.54          7.32         2.36 o                         
   1   5  20         63.73         65.64         3.27 o                         
   2   5  20        144.80        172.52        13.64 o                         
   3   5  20         19.74         16.97         1.84 o                         
   4   5  20         21.48         19.02         1.83 o                         
   5   5  20          1.28          0.24         2.41 o                         
  -4   6  20         24.03         19.02         2.26 o                         
  -3   6  20         12.60         13.04         2.33 o                         
  -2   6  20         10.26         10.43         3.74 o                         
  -1   6  20        106.30         98.11         8.24 o                         
   0   6  20         89.95         99.76         5.74 o                         
   1   6  20        104.71        117.85        11.65 o                         
   2   6  20          9.74         11.21         1.58 o                         
   3   6  20         12.21         14.47         2.09 o                         
   4   6  20         24.13         26.07         2.64 o                         
  -4   7  20          2.62          1.96         2.39 o                         
  -3   7  20         13.87         10.32         2.99 o                         
  -2   7  20          6.06         13.36         2.84 o                         
  -1   7  20          9.44         12.30         5.30 o                         
   0   7  20         54.70         56.03         4.41 o                         
   1   7  20         10.15         10.46         1.60 o                         
   2   7  20          6.23          7.23         1.57 o                         
   3   7  20         14.10         13.05         1.79 o                         
   4   7  20          2.58          2.98         1.82 o                         
  -3   8  20         11.39          8.37         3.13 o                         
  -2   8  20          4.55          3.94         1.94 o                         
  -1   8  20         10.45          7.38         1.90 o                         
   0   8  20          0.52          0.64         1.87 o                         
   1   8  20         10.86         15.39         2.26 o                         
   2   8  20          4.55          5.35         1.72 o                         
   3   8  20         11.37         12.26         1.92 o                         
  -3   9  20          9.24          9.52         2.37 o                         
  -2   9  20          2.95          2.99         2.46 o                         
  -1   9  20          4.86          5.91         2.08 o                         
   0   9  20          2.81          1.85         2.26 o                         
   1   9  20          4.79          7.52         1.90 o                         
   2   9  20          2.99          3.28         2.09 o                         
   3   9  20          9.26          8.42         1.91 o                         
  -2  10  20          5.35          3.70         2.24 o                         
  -1  10  20         10.83          8.95         2.21 o                         
   0  10  20         14.54         11.46         2.61 o                         
   1  10  20         10.79          9.13         2.02 o                         
   2  10  20          5.21          5.87         2.06 o                         
   1   0  21          5.15          7.51         1.50 o                         
   2   0  21         88.75        103.74         8.81 o                         
   3   0  21         24.34         25.24         4.20 o                         
   4   0  21         41.09         40.86         2.60 o                         
   5   0  21          3.13          3.10         2.07 o                         
  -5   1  21          2.71          2.19         1.95 o                         
  -4   1  21          4.20          5.24         1.93 o                         
  -3   1  21        134.05        122.06         3.01 o                         
  -2   1  21        139.27        161.20         8.90 o                         
  -1   1  21         45.73         46.52         2.07 o                         
   0   1  21        162.48        155.13         3.45 o                         
   1   1  21         46.28         49.06         4.81 o                         
   2   1  21        137.51        144.97         6.43 o                         
   3   1  21        134.37        126.94         3.05 o                         
   4   1  21          4.40          3.24         2.08 o                         
   5   1  21          2.71          2.95         2.42 o                         
  -5   2  21          2.53          1.75         2.34 o                         
  -4   2  21         26.09         22.03         2.26 o                         
  -3   2  21         26.48         25.34         2.43 o                         
  -2   2  21          5.14          6.50         1.49 o                         
  -1   2  21         54.32         56.85         6.03 o                         
   0   2  21         24.02         26.94         2.13 o                         
   1   2  21         54.06         58.41         4.11 o                         
   2   2  21          4.75          4.39         1.40 o                         
   3   2  21         25.83         32.06         1.99 o                         
   4   2  21         26.62         24.57         2.49 o                         
   5   2  21          2.46          2.72         2.09 o                         
  -5   3  21         19.96         16.30         2.83 o                         
  -4   3  21          6.95          7.38         1.94 o                         
  -3   3  21         66.10         65.12         2.56 o                         
  -2   3  21         41.92         41.17         2.04 o                         
  -1   3  21        124.64        131.78         3.06 o                         
   0   3  21         78.31         91.55        11.52 o                         
   1   3  21        124.08        129.49         2.45 o                         
   2   3  21         41.82         42.87         2.29 o                         
   3   3  21         65.83         71.53         3.91 o                         
   4   3  21          7.01          5.92         2.23 o                         
   5   3  21         19.86         26.08         5.13 o                         
  -5   4  21          0.83          2.69         2.43 o                         
  -4   4  21         22.83         14.82         5.42 o                         
  -3   4  21         39.53         37.63         2.33 o                         
  -2   4  21         33.18         30.62         1.79 o                         
  -1   4  21         31.69         32.67         6.87 o                         
   0   4  21         12.61         14.40         2.62 o                         
   1   4  21         30.72         33.35         1.79 o                         
   2   4  21         32.22         36.15         4.39 o                         
   3   4  21         39.90         41.05         2.97 o                         
   4   4  21         23.25         22.66         3.20 o                         
   5   4  21          0.79          3.66         2.10 o                         
  -4   5  21         12.07         10.77         2.90 o                         
  -3   5  21         29.43         28.42         2.22 o                         
  -2   5  21          5.63          5.81         2.63 o                         
  -1   5  21         24.50         23.62         2.35 o                         
   0   5  21        128.28        125.93         7.53 o                         
   1   5  21         24.00         23.21         1.81 o                         
   2   5  21          5.58         11.69         1.84 o                         
   3   5  21         29.60         29.85         1.82 o                         
   4   5  21         12.05         12.63         1.77 o                         
  -4   6  21          9.58          9.98         2.45 o                         
  -3   6  21          5.00          4.13         3.92 o                         
  -2   6  21         12.86         15.59         1.94 o                         
  -1   6  21         25.22         25.96         3.13 o                         
   0   6  21         23.27         19.54         2.37 o                         
   1   6  21         24.81         24.55         1.68 o                         
   2   6  21         12.29         14.28         1.62 o                         
   3   6  21          4.99          5.59         1.68 o                         
   4   6  21          9.32          6.14         1.77 o                         
  -4   7  21          0.91          0.39         2.84 o                         
  -3   7  21         14.29         13.47         3.06 o                         
  -2   7  21         12.50         13.99         3.08 o                         
  -1   7  21          5.07          4.66         2.08 o                         
   0   7  21        103.90         89.72        10.16 o                         
   1   7  21          5.08          8.02         1.76 o                         
   2   7  21         12.95         15.14         2.48 o                         
   3   7  21         14.29         16.81         2.37 o                         
   4   7  21          0.94          0.51         1.83 o                         
  -3   8  21         16.31         14.62         3.24 o                         
  -2   8  21          3.36          4.44         3.41 o                         
  -1   8  21         16.39         13.96         2.88 o                         
   0   8  21          2.66          3.03         1.88 o                         
   1   8  21         16.69         16.35         2.00 o                         
   2   8  21          3.45          6.03         1.62 o                         
   3   8  21         16.13         13.73         2.10 o                         
  -2   9  21         17.15         13.11         2.64 o                         
  -1   9  21         11.81         11.89         2.89 o                         
   0   9  21          8.22          7.51         2.35 o                         
   1   9  21         11.82          8.45         1.82 o                         
   2   9  21         17.38         16.89         3.55 o                         
  -1  10  21          1.15          1.62         2.03 o                         
   0  10  21          0.46          2.27         2.46 o                         
   1  10  21          1.12          1.56         1.72 o                         
   0   0  22        315.39        331.91         6.43 o                         
   1   0  22         27.25         33.13         1.70 o                         
   2   0  22         98.80         94.21         2.97 o                         
   3   0  22          9.28          5.63         1.78 o                         
   4   0  22         67.60         64.50         2.65 o                         
   5   0  22          0.07          1.30         2.30 o                         
  -5   1  22          4.83          4.99         2.12 o                         
  -4   1  22          0.28          2.11         2.14 o                         
  -3   1  22         13.21         10.91         2.97 o                         
  -2   1  22         25.97         27.68         1.73 o                         
  -1   1  22         63.00         64.25         2.63 o                         
   0   1  22         27.80         29.26         2.48 o                         
   1   1  22         63.33         65.02         2.07 o                         
   2   1  22         24.45         28.68         1.74 o                         
   3   1  22         13.73         16.50         2.02 o                         
   4   1  22          0.32          1.13         1.83 o                         
   5   1  22          4.90          4.21         2.47 o                         
  -5   2  22          6.26          6.05         2.13 o                         
  -4   2  22          7.55          5.51         1.97 o                         
  -3   2  22          4.53          7.89         1.84 o                         
  -2   2  22         13.93         14.03         1.60 o                         
  -1   2  22        176.87        172.93         7.75 o                         
   0   2  22         32.22         33.51         2.55 o                         
   1   2  22        174.59        176.45         8.93 o                         
   2   2  22         14.24         14.13         1.51 o                         
   3   2  22          4.40          8.33         1.62 o                         
   4   2  22          7.24          9.25         1.97 o                         
   5   2  22          6.30          5.42         2.15 o                         
  -5   3  22          1.03          3.09         2.03 o                         
  -4   3  22         23.77         24.01         5.50 o                         
  -3   3  22          2.95          3.76         1.84 o                         
  -2   3  22         64.41         60.77         1.92 o                         
  -1   3  22         18.96         23.07         3.59 o                         
   0   3  22         39.75         39.54         2.12 o                         
   1   3  22         18.30         20.63         2.59 o                         
   2   3  22         65.60         63.64         4.00 o                         
   3   3  22          2.89          4.36         1.62 o                         
   4   3  22         23.80         26.51         1.84 o                         
   5   3  22          1.08          0.87         2.12 o                         
  -4   4  22          0.82          1.79         2.35 o                         
  -3   4  22          4.62          5.41         1.91 o                         
  -2   4  22         50.76         52.33         2.46 o                         
  -1   4  22         83.97         84.42         2.57 o                         
   0   4  22        124.63        128.36         3.12 o                         
   1   4  22         83.09         81.18         7.78 o                         
   2   4  22         51.24         53.45         5.16 o                         
   3   4  22          4.40          4.88         1.57 o                         
   4   4  22          0.84          1.02         1.71 o                         
  -4   5  22          0.27          0.74         3.82 o                         
  -3   5  22          3.85          2.77         1.93 o                         
  -2   5  22         52.02         56.22         3.02 o                         
  -1   5  22         56.59         55.85         2.43 o                         
   0   5  22          0.67          2.78         1.82 o                         
   1   5  22         55.37         54.31         4.67 o                         
   2   5  22         51.70         54.12         3.01 o                         
   3   5  22          3.79          3.17         1.66 o                         
   4   5  22          0.25         -0.39         1.78 o                         
  -4   6  22          3.72          5.62         2.38 o                         
  -3   6  22          1.24          1.90         2.72 o                         
  -2   6  22          3.23          3.12         1.84 o                         
  -1   6  22         69.80         59.38         2.79 o                         
   0   6  22         30.86         29.04         2.14 o                         
   1   6  22         70.15         67.54         5.13 o                         
   2   6  22          3.04          5.53         1.65 o                         
   3   6  22          1.35          1.56         1.65 o                         
   4   6  22          3.91          5.59         1.73 o                         
  -3   7  22          4.11          2.52         4.31 o                         
  -2   7  22          2.01          2.28         2.22 o                         
  -1   7  22          3.51          3.48         1.90 o                         
   0   7  22          2.07          0.83         2.02 o                         
   1   7  22          3.65          3.96         1.51 o                         
   2   7  22          2.02          3.54         1.61 o                         
   3   7  22          4.27          2.34         2.07 o                         
  -3   8  22          1.64          3.20         3.02 o                         
  -2   8  22          2.84          2.87         2.33 o                         
  -1   8  22          8.24          9.35         2.39 o                         
   0   8  22          1.24          1.70         1.90 o                         
   1   8  22          7.91          8.66         1.77 o                         
   2   8  22          2.70          1.14         2.07 o                         
   3   8  22          1.59          2.57         1.92 o                         
  -2   9  22          2.93          1.65         2.37 o                         
  -1   9  22         11.52          8.37         2.34 o                         
   0   9  22          0.68          0.96         2.09 o                         
   1   9  22         11.73          9.45         2.00 o                         
   2   9  22          2.79          1.41         1.91 o                         
   1   0  23         32.99         30.93         1.99 o                         
   2   0  23         37.03         36.35         4.97 o                         
   3   0  23         47.80         46.11         3.95 o                         
   4   0  23          7.31          5.18         1.96 o                         
   5   0  23          2.11          1.79         2.37 o                         
  -5   1  23          1.15          2.14         2.68 o                         
  -4   1  23          7.75          6.18         1.93 o                         
  -3   1  23         26.58         30.17         5.85 o                         
  -2   1  23         19.59         20.32         1.58 o                         
  -1   1  23          2.11          2.61         2.90 o                         
   0   1  23          5.15          5.27         1.73 o                         
   1   1  23          2.31          2.44         1.69 o                         
   2   1  23         20.24         24.92         3.07 o                         
   3   1  23         25.68         23.00         2.13 o                         
   4   1  23          7.81          7.67         2.04 o                         
   5   1  23          1.09          4.57         2.39 o                         
  -5   2  23          0.04          2.79         2.12 o                         
  -4   2  23          3.50          3.20         1.93 o                         
  -3   2  23          5.56          6.82         2.15 o                         
  -2   2  23         59.31         60.12         1.90 o                         
  -1   2  23          6.78          8.22         2.07 o                         
   0   2  23         58.49         60.84         3.69 o                         
   1   2  23          6.56          9.13         2.69 o                         
   2   2  23         60.67         62.81         2.08 o                         
   3   2  23          5.55          6.65         1.62 o                         
   4   2  23          3.59          3.57         2.01 o                         
   5   2  23          0.05          0.77         2.39 o                         
  -4   3  23         31.39         26.81         3.06 o                         
  -3   3  23          1.71          3.35         1.79 o                         
  -2   3  23          5.68          8.78         1.50 o                         
  -1   3  23          9.85          8.89         1.77 o                         
   0   3  23          6.83          6.32         1.83 o                         
   1   3  23          9.88         10.41         1.65 o                         
   2   3  23          6.23          9.30         1.70 o                         
   3   3  23          1.74          2.32         1.67 o                         
   4   3  23         31.86         31.54         2.39 o                         
  -4   4  23          5.36          6.24         2.37 o                         
  -3   4  23         36.81         35.88         3.01 o                         
  -2   4  23         23.12         25.96         2.40 o                         
  -1   4  23          3.65          4.49         1.76 o                         
   0   4  23          1.31          2.42         2.04 o                         
   1   4  23          3.38          4.35         1.56 o                         
   2   4  23         23.27         24.64         3.27 o                         
   3   4  23         36.72         31.90         1.83 o                         
   4   4  23          5.35          6.14         1.92 o                         
  -4   5  23          1.53          2.76         2.08 o                         
  -3   5  23         28.65         29.32         2.71 o                         
  -2   5  23          4.22          4.68         2.59 o                         
  -1   5  23         12.70         12.64         2.01 o                         
   0   5  23          0.92          2.96         1.86 o                         
   1   5  23         13.20         16.15         2.22 o                         
   2   5  23          4.16          5.08         1.52 o                         
   3   5  23         29.13         31.09         2.45 o                         
   4   5  23          1.57          1.24         1.78 o                         
  -4   6  23          1.57          1.74         2.32 o                         
  -3   6  23          2.32          2.81         3.01 o                         
  -2   6  23         11.99         11.88         2.27 o                         
  -1   6  23          7.22          8.14         1.89 o                         
   0   6  23          0.27          0.97         2.18 o                         
   1   6  23          6.65          8.08         2.18 o                         
   2   6  23         11.62         11.55         1.77 o                         
   3   6  23          2.35          1.81         1.73 o                         
   4   6  23          1.52          1.98         1.91 o                         
  -3   7  23          2.14          3.42         3.11 o                         
  -2   7  23         11.80         12.01         2.16 o                         
  -1   7  23          1.75          3.18         2.42 o                         
   0   7  23          0.27          1.34         1.85 o                         
   1   7  23          1.68          2.96         1.66 o                         
   2   7  23         12.23         12.72         1.81 o                         
   3   7  23          2.14          4.42         2.03 o                         
  -2   8  23         19.31         21.22         2.62 o                         
  -1   8  23         22.05         18.32         2.37 o                         
   0   8  23         20.85         19.67         3.96 o                         
   1   8  23         22.43         24.70         3.96 o                         
   2   8  23         19.87         20.09         2.54 o                         
  -1   9  23          7.02          3.78         2.13 o                         
   0   9  23          0.00          1.03         2.03 o                         
   1   9  23          7.29          4.87         1.93 o                         
   0   0  24        126.79        137.33         4.13 o                         
   1   0  24         14.99         14.75         2.52 o                         
   2   0  24         29.24         26.56         1.68 o                         
   3   0  24         49.05         56.70         7.10 o                         
   4   0  24         14.73         18.77         4.15 o                         
  -4   1  24         18.89         18.02         2.59 o                         
  -3   1  24          3.79          2.95         1.78 o                         
  -2   1  24         30.87         29.82         3.89 o                         
  -1   1  24        100.86        100.16         2.67 o                         
   0   1  24         23.68         22.45         2.10 o                         
   1   1  24        101.18        100.80         3.38 o                         
   2   1  24         30.41         27.92         2.18 o                         
   3   1  24          3.77          2.05         1.58 o                         
   4   1  24         18.83         17.50         2.49 o                         
  -4   2  24          9.79         10.48         2.31 o                         
  -3   2  24          4.04          4.65         2.31 o                         
  -2   2  24         10.45         10.33         1.58 o                         
  -1   2  24         34.09         35.30         3.85 o                         
   0   2  24         42.37         37.60         2.08 o                         
   1   2  24         33.75         36.35         3.01 o                         
   2   2  24          9.71         12.76         1.72 o                         
   3   2  24          4.17          3.15         1.60 o                         
   4   2  24          9.69         11.00         1.85 o                         
  -4   3  24          5.57          6.86         2.13 o                         
  -3   3  24         13.65         11.65         1.92 o                         
  -2   3  24         84.94         92.01        11.28 o                         
  -1   3  24          1.86          2.68         1.74 o                         
   0   3  24         95.29         88.75         4.00 o                         
   1   3  24          1.83          3.22         1.41 o                         
   2   3  24         85.51         93.84        12.52 o                         
   3   3  24         13.70         12.59         1.75 o                         
   4   3  24          5.36          5.51         2.05 o                         
  -4   4  24          1.94          1.80         2.33 o                         
  -3   4  24          8.35          9.25         2.66 o                         
  -2   4  24         34.02         36.42         2.20 o                         
  -1   4  24         15.24         15.73         2.66 o                         
   0   4  24         92.95        109.42         6.10 o                         
   1   4  24         15.17         14.98         1.62 o                         
   2   4  24         34.01         35.84         1.84 o                         
   3   4  24          7.94          9.96         1.80 o                         
   4   4  24          2.02         -0.11         1.90 o                         
  -4   5  24          0.43          0.20         2.24 o                         
  -3   5  24          2.05          3.79         2.30 o                         
  -2   5  24         14.40         13.69         1.99 o                         
  -1   5  24         37.42         38.37         3.09 o                         
   0   5  24          0.44          2.44         1.77 o                         
   1   5  24         36.68         35.92         3.92 o                         
   2   5  24         14.40         16.33         1.70 o                         
   3   5  24          2.05          4.17         1.60 o                         
   4   5  24          0.42         -1.42         2.37 o                         
  -3   6  24         13.11         15.22         3.13 o                         
  -2   6  24          1.77          3.60         2.69 o                         
  -1   6  24         12.79         13.13         2.03 o                         
   0   6  24          6.10          6.21         1.87 o                         
   1   6  24         12.27         14.08         1.82 o                         
   2   6  24          1.82          1.48         1.68 o                         
   3   6  24         12.87         12.55         1.91 o                         
  -3   7  24          8.90          9.14         3.09 o                         
  -2   7  24          1.33          3.75         2.30 o                         
  -1   7  24         12.79         15.45         3.99 o                         
   0   7  24          1.48          2.00         2.15 o                         
   1   7  24         13.09         16.20         2.33 o                         
   2   7  24          1.39          3.54         2.26 o                         
   3   7  24          8.85         10.11         1.83 o                         
  -2   8  24         29.38         38.14        10.83 o                         
  -1   8  24          1.98          0.92         2.10 o                         
   0   8  24         28.84         24.64         3.65 o                         
   1   8  24          1.99          2.38         1.63 o                         
   2   8  24         29.04         25.27         3.03 o                         
   0   9  24         22.05         18.59         2.61 o                         
   1   0  25         44.88         53.84         5.71 o                         
   2   0  25         51.87         51.62         4.18 o                         
   3   0  25         25.32         23.05         1.94 o                         
   4   0  25          0.31          2.82         2.29 o                         
  -4   1  25          8.74         12.60         2.32 o                         
  -3   1  25          4.91          5.51         1.52 o                         
  -2   1  25         41.45         44.08         3.50 o                         
  -1   1  25         36.64         36.23         2.23 o                         
   0   1  25          1.45          0.54         2.03 o                         
   1   1  25         37.21         35.64         2.23 o                         
   2   1  25         41.58         40.31         2.05 o                         
   3   1  25          4.75          5.13         2.10 o                         
   4   1  25          8.81         11.76         1.70 o                         
  -4   2  25         11.59         12.00         2.46 o                         
  -3   2  25          0.61          1.44         1.58 o                         
  -2   2  25          8.75         10.01         1.83 o                         
  -1   2  25         32.13         33.37         2.16 o                         
   0   2  25          6.94          7.51         2.52 o                         
   1   2  25         32.15         34.13         1.72 o                         
   2   2  25          8.96         10.19         1.50 o                         
   3   2  25          0.56          2.07         1.52 o                         
   4   2  25         11.74         12.32         1.81 o                         
  -4   3  25          3.30          4.41         2.09 o                         
  -3   3  25          5.49          5.24         1.96 o                         
  -2   3  25         23.30         22.72         2.41 o                         
  -1   3  25         37.76         40.70         2.81 o                         
   0   3  25          3.04          4.25         2.10 o                         
   1   3  25         37.35         37.49         1.98 o                         
   2   3  25         23.65         25.39         1.72 o                         
   3   3  25          5.56          7.71         1.89 o                         
   4   3  25          3.32          4.40         2.03 o                         
  -4   4  25          7.68          2.15         2.52 o                         
  -3   4  25          1.53          3.09         1.58 o                         
  -2   4  25          2.63          0.38         1.82 o                         
  -1   4  25         54.71         49.82         5.58 o                         
   0   4  25        235.83        229.57        16.33 o                         
   1   4  25         55.30         64.80        10.08 o                         
   2   4  25          2.51          1.68         1.63 o                         
   3   4  25          1.60          3.68         1.73 o                         
   4   4  25          7.88          4.08         1.95 o                         
  -3   5  25         18.85         17.43         2.23 o                         
  -2   5  25          9.52         10.45         2.05 o                         
  -1   5  25          6.99          7.50         1.92 o                         
   0   5  25         13.99         15.13         2.42 o                         
   1   5  25          7.01          8.95         1.73 o                         
   2   5  25          9.31          7.43         1.62 o                         
   3   5  25         18.64         19.65         1.91 o                         
  -3   6  25          3.39          2.68         2.38 o                         
  -2   6  25         19.73         18.36         2.98 o                         
  -1   6  25         23.75         23.34         3.25 o                         
   0   6  25         27.66         21.92         2.97 o                         
   1   6  25         22.94         20.65         1.79 o                         
   2   6  25         20.19         16.97         1.80 o                         
   3   6  25          3.48          3.66         2.06 o                         
  -2   7  25          0.61          3.95         2.25 o                         
  -1   7  25          0.66          1.35         1.96 o                         
   0   7  25          0.00          1.77         1.90 o                         
   1   7  25          0.58          1.34         1.74 o                         
   2   7  25          0.65          1.73         1.78 o                         
  -1   8  25          5.19          7.61         2.96 o                         
   0   8  25         12.03          9.55         2.65 o                         
   1   8  25          5.27          5.27         2.40 o                         
   0   0  26         28.47         32.67         3.13 o                         
   1   0  26         98.98        105.69         7.23 o                         
   2   0  26          6.67          7.35         1.53 o                         
   3   0  26          5.47          8.17         1.92 o                         
   4   0  26          6.14          4.58         1.87 o                         
  -4   1  26         11.74         13.10         2.96 o                         
  -3   1  26          1.67          2.35         1.52 o                         
  -2   1  26          6.54          6.79         1.57 o                         
  -1   1  26          3.77          5.07         2.19 o                         
   0   1  26          0.70          3.33         2.94 o                         
   1   1  26          3.96          3.95         2.08 o                         
   2   1  26          6.12          6.50         1.72 o                         
   3   1  26          1.61          1.83         1.92 o                         
   4   1  26         11.66         10.07         1.79 o                         
  -4   2  26          5.79          7.16         2.39 o                         
  -3   2  26          0.36          0.46         1.59 o                         
  -2   2  26          0.96          1.04         2.14 o                         
  -1   2  26         18.67         16.63         2.70 o                         
   0   2  26          3.01          2.32         1.87 o                         
   1   2  26         17.76         17.79         3.47 o                         
   2   2  26          0.91          2.61         1.63 o                         
   3   2  26          0.34          0.85         1.63 o                         
   4   2  26          5.82          7.48         1.86 o                         
  -4   3  26          0.99          5.51         2.96 o                         
  -3   3  26          5.61          6.97         1.63 o                         
  -2   3  26          1.01          0.80         1.84 o                         
  -1   3  26          2.90          3.97         2.10 o                         
   0   3  26          3.00          3.21         1.83 o                         
   1   3  26          2.84          2.38         1.77 o                         
   2   3  26          0.99          0.82         1.49 o                         
   3   3  26          5.70          6.40         1.84 o                         
   4   3  26          0.94          1.26         1.71 o                         
  -3   4  26          1.04          1.34         1.57 o                         
  -2   4  26          4.10          3.48         1.96 o                         
  -1   4  26          3.91          7.12         2.22 o                         
   0   4  26         54.97         62.94         5.87 o                         
   1   4  26          3.57          3.48         1.52 o                         
   2   4  26          4.29          5.85         1.85 o                         
   3   4  26          1.03          2.54         1.95 o                         
  -3   5  26          3.22          6.48         2.04 o                         
  -2   5  26         16.83         16.94         2.09 o                         
  -1   5  26          2.74          3.18         1.89 o                         
   0   5  26          0.81          2.77         2.53 o                         
   1   5  26          2.71          4.14         1.72 o                         
   2   5  26         17.10         21.00         3.39 o                         
   3   5  26          3.12          5.40         2.07 o                         
  -2   6  26          7.43          8.68         2.14 o                         
  -1   6  26         11.72         11.82         2.08 o                         
   0   6  26         20.47         17.02         2.12 o                         
   1   6  26         11.46         10.65         2.02 o                         
   2   6  26          7.64         10.61         1.95 o                         
  -2   7  26          1.25          0.48         2.51 o                         
  -1   7  26          2.63          2.24         2.47 o                         
   0   7  26          6.65          7.30         2.57 o                         
   1   7  26          2.74          0.34         2.00 o                         
   2   7  26          1.19          0.10         2.06 o                         
   0   8  26          3.18          2.49         2.11 o                         
   1   0  27          5.58          5.42         1.97 o                         
   2   0  27         22.80         23.19         2.71 o                         
   3   0  27          0.03          0.39         1.70 o                         
   4   0  27          1.67          1.88         1.91 o                         
  -4   1  27         10.32         11.47         2.02 o                         
  -3   1  27          0.11         -1.38         1.53 o                         
  -2   1  27         19.76         15.71         1.81 o                         
  -1   1  27         28.07         30.09         2.42 o                         
   0   1  27         41.85         43.28         2.33 o                         
   1   1  27         27.75         29.87         4.57 o                         
   2   1  27         19.97         20.33         2.02 o                         
   3   1  27          0.12          1.07         1.52 o                         
   4   1  27         10.53          8.37         1.83 o                         
  -3   2  27          1.13          2.06         1.87 o                         
  -2   2  27          0.07         -0.23         1.84 o                         
  -1   2  27          1.51          2.00         2.11 o                         
   0   2  27          9.84         11.25         2.22 o                         
   1   2  27          1.51          2.77         2.41 o                         
   2   2  27          0.06          1.28         1.47 o                         
   3   2  27          0.98          3.17         1.62 o                         
  -3   3  27          0.64          1.93         1.60 o                         
  -2   3  27          9.05         10.99         1.98 o                         
  -1   3  27         43.57         45.75         5.74 o                         
   0   3  27          0.00          2.30         1.85 o                         
   1   3  27         43.32         43.62         8.34 o                         
   2   3  27          8.95          8.64         1.96 o                         
   3   3  27          0.61          0.85         1.71 o                         
  -3   4  27          3.37          1.79         2.06 o                         
  -2   4  27          1.17          0.22         1.86 o                         
  -1   4  27         16.25         18.16         6.88 o                         
   0   4  27         12.30         12.70         4.23 o                         
   1   4  27         16.56         16.27         4.18 o                         
   2   4  27          1.05          2.93         1.55 o                         
   3   4  27          3.34          6.20         2.05 o                         
  -3   5  27          0.37          3.11         2.43 o                         
  -2   5  27         11.22          7.06         2.25 o                         
  -1   5  27          2.02          0.75         2.18 o                         
   0   5  27         13.52         16.07         2.13 o                         
   1   5  27          1.94          4.48         1.95 o                         
   2   5  27         11.08         10.32         1.94 o                         
   3   5  27          0.40          0.47         1.72 o                         
  -2   6  27          3.05          2.01         2.92 o                         
  -1   6  27          7.55          8.71         2.23 o                         
   0   6  27          9.98          7.51         2.31 o                         
   1   6  27          7.62          8.15         2.97 o                         
   2   6  27          2.95          3.31         1.92 o                         
  -1   7  27         16.95         10.07         2.34 o                         
   0   7  27          3.14          6.59         2.18 o                         
   1   7  27         16.65         13.61         2.43 o                         
   0   0  28          0.68          1.43         2.67 o                         
   1   0  28          0.05          1.57         1.83 o                         
   2   0  28         20.90         19.35         1.76 o                         
   3   0  28          0.98          0.89         1.74 o                         
  -3   1  28          1.92          2.76         1.99 o                         
  -2   1  28          8.81          8.64         2.81 o                         
  -1   1  28         23.57         26.18         2.15 o                         
   0   1  28          0.38          3.69         2.14 o                         
   1   1  28         23.24         27.10         6.63 o                         
   2   1  28          8.59         11.40         1.79 o                         
   3   1  28          2.00          3.20         1.61 o                         
  -3   2  28          2.91          4.76         2.00 o                         
  -2   2  28          7.66          3.76         2.01 o                         
  -1   2  28          5.47          6.57         1.85 o                         
   0   2  28          0.19         -0.92         2.07 o                         
   1   2  28          5.35          5.13         2.83 o                         
   2   2  28          7.37          6.74         1.76 o                         
   3   2  28          2.91          4.30         1.87 o                         
  -3   3  28          3.29          4.55         1.69 o                         
  -2   3  28         12.31         12.30         2.30 o                         
  -1   3  28          3.75          5.01         2.24 o                         
   0   3  28         50.67         53.88        10.98 o                         
   1   3  28          3.90          8.21         2.58 o                         
   2   3  28         12.60         11.92         1.72 o                         
   3   3  28          3.27          5.57         1.74 o                         
  -2   4  28          1.37          1.95         2.35 o                         
  -1   4  28          9.45          9.10         2.09 o                         
   0   4  28          1.40          2.10         2.30 o                         
   1   4  28          9.33          9.84         2.10 o                         
   2   4  28          1.41          2.10         1.62 o                         
  -2   5  28         10.25         12.02         2.50 o                         
  -1   5  28         18.44         15.93         3.04 o                         
   0   5  28         16.08         15.81         3.96 o                         
   1   5  28         18.35         19.32         2.60 o                         
   2   5  28         10.36         11.52         1.95 o                         
  -1   6  28          1.56          2.79         2.93 o                         
   0   6  28          0.01          1.01         2.30 o                         
   1   6  28          1.55         -0.07         2.05 o                         
   1   0  29          0.00         -0.14         2.29 o                         
   2   0  29          0.64          1.61         1.97 o                         
   3   0  29          1.35          0.55         1.99 o                         
  -3   1  29          2.42          3.89         1.66 o                         
  -2   1  29         17.01         17.26         4.87 o                         
  -1   1  29          6.95          9.54         2.05 o                         
   0   1  29          0.03          0.99         1.90 o                         
   1   1  29          7.17          5.99         2.09 o                         
   2   1  29         16.84         17.10         1.88 o                         
   3   1  29          2.47          2.56         1.85 o                         
  -3   2  29          3.28          3.19         1.87 o                         
  -2   2  29          0.73          3.57         2.00 o                         
  -1   2  29          3.36          3.64         1.98 o                         
   0   2  29         11.98          8.54         2.11 o                         
   1   2  29          3.44          3.46         2.02 o                         
   2   2  29          0.67          2.43         1.96 o                         
   3   2  29          3.28          3.27         2.79 o                         
  -2   3  29          2.78          3.71         2.34 o                         
  -1   3  29          2.13          2.17         1.93 o                         
   0   3  29          0.05          3.18         1.95 o                         
   1   3  29          2.11          2.51         1.88 o                         
   2   3  29          2.91          2.92         1.98 o                         
  -2   4  29          3.97          3.56         3.91 o                         
  -1   4  29         14.84         10.21         2.08 o                         
   0   4  29          2.43          2.47         1.99 o                         
   1   4  29         14.98         13.28         3.46 o                         
   2   4  29          4.02          5.76         1.85 o                         
  -1   5  29          5.93          3.89         2.09 o                         
   0   5  29         11.65          9.72         2.13 o                         
   1   5  29          6.14          7.37         2.43 o                         
   0   6  29         13.69         11.66         3.05 o                         
   0   0  30          0.08         -1.04         2.75 o                         
   1   0  30         39.06         38.75         2.49 o                         
   2   0  30          4.53          2.90         2.39 o                         
  -2   1  30          3.46          3.04         2.06 o                         
  -1   1  30          1.24          2.06         2.34 o                         
   0   1  30          1.49          0.85         2.24 o                         
   1   1  30          1.12          2.21         2.82 o                         
   2   1  30          3.36          3.93         2.03 o                         
  -2   2  30          6.80          5.41         2.97 o                         
  -1   2  30          2.20          2.49         2.00 o                         
   0   2  30          0.33          1.34         1.97 o                         
   1   2  30          2.08          1.17         2.24 o                         
   2   2  30          6.58          3.00         1.69 o                         
  -2   3  30          1.04         -0.09         2.06 o                         
  -1   3  30         25.82         28.87         6.76 o                         
   0   3  30         20.50         25.26         3.56 o                         
   1   3  30         25.68         25.33         3.94 o                         
   2   3  30          1.04          1.66         1.82 o                         
  -1   4  30          1.22          2.34         2.30 o                         
   0   4  30          1.56          3.61         2.38 o                         
   1   4  30          1.23          0.59         2.07 o                         
   0   5  30          0.96          6.38         2.92 o                         
   1   0  31          9.20          8.65         2.46 o                         
   2   0  31          0.73          2.06         2.39 o                         
  -2   1  31          9.41         10.17         2.63 o                         
  -1   1  31          3.44          2.41         2.07 o                         
   0   1  31         24.81         27.31         6.89 o                         
   1   1  31          3.43          3.78         2.04 o                         
   2   1  31          9.32         10.74         2.25 o                         
  -1   2  31          1.38          2.29         2.86 o                         
   0   2  31          1.55         -0.49         2.30 o                         
   1   2  31          1.31          0.25         2.39 o                         
  -1   3  31         15.42         13.72         2.63 o                         
   0   3  31          5.02          4.77         2.42 o                         
   1   3  31         15.57         15.16         2.26 o                         
   0   0  32         14.89         19.50         4.36 o                         
   1   0  32          0.31          3.88         2.45 o                         
   0   1  32          8.69          7.15         2.26 o                         
                                                                                
